# Supplementary material for: (4-Chloro­phen­yl)(2,7-dimeth­oxy-8-nitro­naphthalen-1-yl)methanone
Source: Acta Crystallogr Sect E Struct Rep Online. 2010 Dec 18;67(Pt 1):o155. doi: 10.1107/S1600536810051998 (PMC3050249; doi:10.1107/S1600536810051998)
Supplement: Supplementary file 2 [file e-67-0o155-Isup2.hkl]

#
# h,k,l, Fc-squared, Fo-squared, sigma(Fo-squared) and status flag
#
data_I
_shelx_title '  yonezawaLab_nitro_091105_'
_shelx_refln_list_code          4
_shelx_F_calc_maximum      181.99
_exptl_crystal_F_000       768.00
_reflns_d_resolution_high  0.8301
 
loop_
 _symmetry_equiv_pos_as_xyz
 'x, y, z'
 '-x, y+1/2, -z+1/2'
 '-x, -y, -z'
 'x, -y-1/2, z-1/2'
 
_cell_length_a     8.5751
_cell_length_b    14.0424
_cell_length_c    14.0842
_cell_angle_alpha  90.000
_cell_angle_beta  100.206
_cell_angle_gamma  90.000
 
_shelx_F_squared_multiplier     1.000
 
loop_
 _refln_index_h
 _refln_index_k
 _refln_index_l
 _refln_F_squared_calc
 _refln_F_squared_meas
 _refln_F_squared_sigma
 _refln_observed_status
   1   0   0      214.50      235.11      1.33 o
   2   0   0     1769.59     1686.59     13.64 o
   3   0   0      271.00      259.60      3.38 o
   4   0   0     2121.77     2166.41     19.34 o
   5   0   0       45.04       48.24      0.82 o
   6   0   0      203.62      225.69      4.67 o
   7   0   0       19.91       15.77      1.66 o
   8   0   0        0.11        0.64      0.83 o
   9   0   0        0.33        1.17      1.29 o
  10   0   0        2.19        1.18      1.49 o
   1   1   0     1957.73     1890.21     10.17 o
   2   1   0      139.08      164.93      1.08 o
   3   1   0     3427.49     3405.75     21.56 o
   4   1   0     2395.20     2453.89     15.81 o
   5   1   0       38.71       35.34      0.52 o
   6   1   0      331.80      349.37      4.80 o
   7   1   0      315.92      312.31      4.50 o
   8   1   0       45.28       49.01      1.50 o
   9   1   0        0.27        1.46      0.68 o
  10   1   0       14.94       21.66      3.42 o
   0   2   0      784.61      705.57      5.30 o
   1   2   0     3425.14     3364.89     22.47 o
   2   2   0     2881.16     2946.76     21.33 o
   3   2   0       67.42       71.56      1.23 o
   4   2   0     2426.19     2519.86     16.12 o
   5   2   0      177.13      186.58      1.43 o
   6   2   0      603.75      610.99      6.97 o
   7   2   0       12.21       14.36      1.06 o
   8   2   0        3.44        3.84      0.88 o
   9   2   0      165.96      167.55      2.96 o
  10   2   0        0.01        0.04      0.88 o
   1   3   0      232.37      210.93      1.37 o
   2   3   0      418.40      429.46      2.42 o
   3   3   0      217.30      245.88      1.43 o
   4   3   0      373.40      387.86      2.18 o
   5   3   0       53.42       45.44      0.56 o
   6   3   0        9.18        7.45      0.94 o
   7   3   0       57.46       61.86      1.63 o
   8   3   0       73.58       73.07      2.61 o
   9   3   0      120.29      131.96      3.69 o
  10   3   0       44.81       34.77      3.16 o
   0   4   0      132.61      119.10      1.15 o
   1   4   0     6933.91     6266.71     47.99 o
   2   4   0     2996.64     2968.07     19.75 o
   3   4   0     6328.89     6216.56     52.49 o
   4   4   0      315.44      281.62      1.65 o
   5   4   0      963.62      997.62      6.49 o
   6   4   0      400.51      383.66      4.26 o
   7   4   0        4.49        3.55      1.11 o
   8   4   0       57.08       62.29      3.02 o
   9   4   0      148.97      168.45      4.44 o
   1   5   0       36.73       38.17      0.56 o
   2   5   0      450.36      481.56      2.61 o
   3   5   0      210.10      217.31      1.41 o
   4   5   0     1625.55     1691.30     12.43 o
   5   5   0      375.67      382.64      3.16 o
   6   5   0      645.75      631.31      7.55 o
   7   5   0      343.82      355.45      6.61 o
   8   5   0      147.64      174.02      5.03 o
   9   5   0        9.56        5.18      1.44 o
   0   6   0      144.79      149.00      1.43 o
   1   6   0     2548.52     2498.26     17.69 o
   2   6   0        1.08        4.59      0.31 o
   3   6   0      135.85       98.62      0.94 o
   4   6   0       63.04       63.82      0.86 o
   5   6   0      252.61      262.88      2.87 o
   6   6   0      255.41      254.27      4.02 o
   7   6   0       20.75       22.93      1.20 o
   8   6   0       60.66       62.40      2.30 o
   9   6   0       61.98       63.78      2.76 o
   1   7   0      185.78      210.22      1.34 o
   2   7   0        0.44        0.71      0.20 o
   3   7   0        4.89        5.24      0.48 o
   4   7   0      597.83      630.54      5.00 o
   5   7   0       10.95       10.97      0.82 o
   6   7   0       33.55       38.00      1.64 o
   7   7   0      199.04      197.57      3.48 o
   8   7   0       29.04       32.96      1.79 o
   9   7   0       40.30       51.72      2.53 o
   0   8   0     6521.03     6319.13     81.55 o
   1   8   0        2.98        2.00      0.27 o
   2   8   0        7.64        8.16      0.40 o
   3   8   0       58.22       42.59      0.61 o
   4   8   0     1057.49     1046.86     10.18 o
   5   8   0        0.19        1.23      0.67 o
   6   8   0       44.12       41.30      1.60 o
   7   8   0      201.04      198.11      3.28 o
   8   8   0        0.68        0.08      0.61 o
   1   9   0      432.65      417.68      3.29 o
   2   9   0      122.70      115.67      1.68 o
   3   9   0       77.14       76.94      1.51 o
   4   9   0       62.37       53.15      1.40 o
   5   9   0      139.86      138.63      2.20 o
   6   9   0       20.09       18.72      1.68 o
   7   9   0      203.86      215.12      3.39 o
   8   9   0       25.55       29.22      1.85 o
   0  10   0     1645.16     1632.56     26.01 o
   1  10   0        4.00        4.15      0.74 o
   2  10   0      236.32      219.10      2.52 o
   3  10   0      365.33      348.64      4.25 o
   4  10   0      397.76      373.85      5.46 o
   5  10   0      402.07      372.88      5.11 o
   6  10   0        7.14        7.86      1.19 o
   7  10   0        1.59        1.49      0.60 o
   8  10   0        3.88        1.91      0.89 o
   1  11   0     1102.10     1077.95     11.50 o
   2  11   0       53.04       51.59      1.35 o
   3  11   0       16.91       20.01      1.13 o
   4  11   0        2.03        2.60      0.82 o
   5  11   0      415.93      366.04      6.00 o
   6  11   0       10.87       26.80      6.03 o
   7  11   0       31.11       35.38      1.67 o
   0  12   0      642.56      662.13     10.90 o
   1  12   0     2846.95     2870.47     36.99 o
   2  12   0        1.77        1.98      0.62 o
   3  12   0      336.44      328.63      4.41 o
   4  12   0       16.57       18.11      1.19 o
   5  12   0       16.70       13.17      1.17 o
   6  12   0       28.52       29.99      1.99 o
   7  12   0        0.24        0.76      0.99 o
   1  13   0      168.63      167.29      3.64 o
   2  13   0       88.74       95.98      1.98 o
   3  13   0       27.12       28.05      1.10 o
   4  13   0      127.00      143.86      2.54 o
   5  13   0      312.40      328.08      7.45 o
   6  13   0       46.95       53.77      2.21 o
   0  14   0      566.56      581.45      9.21 o
   1  14   0      200.92      200.76      2.73 o
   2  14   0      377.78      384.82      5.37 o
   3  14   0       22.42       22.79      1.33 o
   4  14   0       51.38       52.59      1.47 o
   5  14   0       71.13       63.92      2.84 o
   1  15   0       45.97       41.47      1.16 o
   2  15   0       44.55       45.09      1.49 o
   3  15   0      118.92      111.93      2.13 o
   4  15   0      121.73      136.88      1.96 o
   0  16   0       32.89       39.40      1.63 o
   1  16   0       72.59       80.69      1.64 o
   2  16   0        0.06        0.49      0.62 o
   3  16   0        6.71        3.19      0.70 o
 -10   1   1       13.01       12.35      2.19 o
  -9   1   1        5.91        4.40      0.74 o
  -8   1   1       10.91       11.16      1.10 o
  -7   1   1      164.20      169.49      3.06 o
  -6   1   1        0.56        2.30      0.46 o
  -5   1   1      186.35      191.49      1.34 o
  -4   1   1      237.33      231.80      1.18 o
  -3   1   1        6.53        5.09      0.37 o
  -2   1   1        0.21        1.40      0.29 o
  -1   1   1      711.41      763.71      3.50 o
   0   1   1     1954.02     1843.49     11.09 o
   1   1   1     1257.00     1206.98      6.06 o
   2   1   1    21354.75    22454.93    243.41 o
   3   1   1       13.67       11.22      0.32 o
   4   1   1      898.68      981.11      5.76 o
   5   1   1      821.61      918.82      6.60 o
   6   1   1       31.56       28.19      1.00 o
   7   1   1        3.91        3.54      0.74 o
   8   1   1       30.36       28.30      1.39 o
   9   1   1        2.61        2.47      0.96 o
  10   1   1        6.22        2.76      3.24 o
 -10   2   1       26.27       23.88      2.88 o
  -9   2   1       22.35       20.95      1.51 o
  -8   2   1       67.97       68.22      1.79 o
  -7   2   1      126.44      125.50      2.52 o
  -6   2   1      127.08      121.91      1.47 o
  -5   2   1      476.68      442.75      2.77 o
  -4   2   1     1018.79     1112.26      6.34 o
  -3   2   1     2057.76     1968.53     11.96 o
  -2   2   1      204.28      172.44      1.22 o
  -1   2   1     2321.53     2254.62     13.57 o
   0   2   1      293.97      267.88      1.78 o
   1   2   1       31.35       27.41      0.54 o
   2   2   1     8945.87     8792.91     78.06 o
   3   2   1      683.78      702.41      4.42 o
   4   2   1      166.59      163.12      1.10 o
   5   2   1      103.81      113.54      0.99 o
   6   2   1      378.00      379.39      4.05 o
   7   2   1        6.76        7.06      1.05 o
   8   2   1       98.89      109.86      2.50 o
   9   2   1       92.67       92.51      2.52 o
 -10   3   1       23.81       22.32      4.61 o
  -9   3   1      100.95      100.28      3.52 o
  -8   3   1       32.57       32.20      1.71 o
  -7   3   1      245.21      269.63      4.60 o
  -6   3   1      206.95      205.84      2.58 o
  -5   3   1       39.30       31.37      0.47 o
  -4   3   1      126.34      135.91      0.97 o
  -3   3   1      372.71      361.35      2.58 o
  -2   3   1       28.90       36.52      0.44 o
  -1   3   1     2453.30     2313.46     14.68 o
   0   3   1       67.31       82.62      0.86 o
   1   3   1      469.11      477.64      3.35 o
   2   3   1     1815.26     1807.15     11.07 o
   3   3   1      883.73      781.11      4.27 o
   4   3   1       27.38       32.34      0.56 o
   5   3   1       34.44       27.15      0.48 o
   6   3   1      984.33      997.55     10.69 o
   7   3   1       63.71       71.07      1.95 o
   8   3   1      137.16      136.96      3.88 o
   9   3   1        6.82        4.48      1.42 o
  -9   4   1      126.35      137.73      4.25 o
  -8   4   1        2.03        1.36      1.39 o
  -7   4   1       12.61       17.66      1.05 o
  -6   4   1       11.67       11.23      0.78 o
  -5   4   1      146.84      147.16      1.13 o
  -4   4   1      686.59      700.26      4.02 o
  -3   4   1     4527.54     4598.15     37.95 o
  -2   4   1     2521.86     2450.49     15.66 o
  -1   4   1     2423.38     2250.53     14.51 o
   0   4   1     2913.92     2782.46     17.18 o
   1   4   1       67.77       64.91      0.62 o
   2   4   1      194.97      203.83      1.56 o
   3   4   1      476.39      532.78      3.07 o
   4   4   1        5.46        6.50      0.26 o
   5   4   1       24.76       26.59      0.49 o
   6   4   1      234.62      218.64      2.73 o
   7   4   1       75.09       78.49      3.32 o
   8   4   1       11.96       13.68      1.74 o
   9   4   1        0.17        1.44      0.96 o
  -9   5   1       34.78       29.81      7.97 o
  -8   5   1        2.65        4.38      1.71 o
  -7   5   1       12.63       12.63      1.00 o
  -6   5   1       70.35       70.00      1.87 o
  -5   5   1       10.66       11.87      0.65 o
  -4   5   1     1878.92     2118.19     15.52 o
  -3   5   1       31.33       53.21      0.57 o
  -2   5   1      849.44      917.39      5.63 o
  -1   5   1       39.36       44.09      0.52 o
   0   5   1      387.26      381.02      1.95 o
   1   5   1       56.56       63.87      0.70 o
   2   5   1     5415.53     5603.86     45.17 o
   3   5   1      218.30      240.07      1.37 o
   4   5   1       35.73       44.13      0.58 o
   5   5   1      173.97      163.72      2.38 o
   6   5   1      221.01      209.07      2.72 o
   7   5   1      487.84      493.70      8.57 o
   8   5   1       14.20       17.80      1.98 o
   9   5   1       10.20       11.94      2.30 o
  -9   6   1       18.10       19.67      2.09 o
  -8   6   1       95.36       91.98      2.80 o
  -7   6   1       47.37       45.91      1.83 o
  -6   6   1       24.13       24.02      1.29 o
  -5   6   1     1004.38      996.11      9.55 o
  -4   6   1       78.31       87.53      0.87 o
  -3   6   1      313.89      344.39      2.41 o
  -2   6   1     2657.06     2760.53     19.14 o
  -1   6   1      103.15       85.92      0.72 o
   0   6   1      414.08      434.75      2.36 o
   1   6   1      309.44      341.91      2.29 o
   2   6   1      800.09      849.62      4.96 o
   3   6   1        4.42        7.25      0.48 o
   4   6   1      877.56      869.35      6.22 o
   5   6   1      429.04      427.26      5.01 o
   6   6   1        1.94        4.89      1.21 o
   7   6   1       20.86       17.69      1.31 o
   8   6   1      192.86      191.16      5.03 o
   9   6   1       47.73       47.25      2.13 o
  -9   7   1      135.41      157.95      4.41 o
  -8   7   1      109.19      112.49      3.02 o
  -7   7   1        2.36        3.78      0.98 o
  -6   7   1        9.93        8.72      1.03 o
  -5   7   1      232.37      225.35      2.82 o
  -4   7   1      367.00      378.63      2.84 o
  -3   7   1      446.51      449.25      2.98 o
  -2   7   1      326.92      392.59      2.48 o
  -1   7   1     1522.06     1589.96     10.00 o
   0   7   1     2949.46     3011.69     21.31 o
   1   7   1       40.47       57.12      1.05 o
   2   7   1     4446.90     4676.94     37.66 o
   3   7   1      248.58      229.41      1.78 o
   4   7   1       92.48      106.69      1.50 o
   5   7   1      468.56      426.21      5.04 o
   6   7   1      174.40      170.37      2.53 o
   7   7   1      357.21      380.69      5.98 o
   8   7   1      144.25      146.27      3.35 o
   9   7   1      200.33      221.80      6.29 o
  -9   8   1      134.53      150.69      4.28 o
  -8   8   1       33.93       37.48      1.48 o
  -7   8   1        2.59        2.31      0.91 o
  -6   8   1       15.51       17.78      1.36 o
  -5   8   1      599.85      591.25      6.63 o
  -4   8   1     1378.08     1434.04     15.32 o
  -3   8   1      704.77      672.49      4.99 o
  -2   8   1        1.34        3.70      0.38 o
  -1   8   1      346.96      336.09      2.15 o
   0   8   1      183.94      178.19      1.52 o
   1   8   1      515.57      518.40      3.49 o
   2   8   1      822.06      827.69      5.42 o
   3   8   1       81.96       86.90      1.01 o
   4   8   1      295.15      291.37      3.27 o
   5   8   1        3.50        4.81      0.82 o
   6   8   1       22.49       18.38      1.37 o
   7   8   1        0.62        0.98      0.65 o
   8   8   1        3.61        2.80      0.94 o
  -8   9   1      115.12      115.40      2.53 o
  -7   9   1        0.86        1.79      0.81 o
  -6   9   1       18.04       19.16      1.22 o
  -5   9   1        3.93        3.13      0.60 o
  -4   9   1        8.04       10.36      0.77 o
  -3   9   1       14.86       15.59      0.62 o
  -2   9   1        6.76        7.76      0.64 o
  -1   9   1      353.45      353.84      2.98 o
   0   9   1      388.21      325.86      2.34 o
   1   9   1       33.56       32.93      0.76 o
   2   9   1       44.26       45.16      0.89 o
   3   9   1      107.83      114.19      3.08 o
   4   9   1       13.59       18.56      0.92 o
   5   9   1       17.06       18.26      0.98 o
   6   9   1        0.47        0.37      0.50 o
   7   9   1       71.29       68.17      1.72 o
   8   9   1        6.11        3.07      0.91 o
  -8  10   1        3.74        2.34      1.00 o
  -7  10   1        3.75        4.92      1.10 o
  -6  10   1        0.66        1.57      1.04 o
  -5  10   1       66.82       66.61      1.74 o
  -4  10   1       57.35       55.72      1.55 o
  -3  10   1      165.84      149.42      2.09 o
  -2  10   1       88.01       84.82      1.79 o
  -1  10   1       42.06       39.68      1.07 o
   0  10   1       14.25       14.04      0.78 o
   1  10   1     2241.33     2159.88     25.81 o
   2  10   1       31.61       35.89      2.21 o
   3  10   1        1.77        2.00      0.66 o
   4  10   1        1.11        0.79      0.65 o
   5  10   1       47.86       37.56      1.68 o
   6  10   1       14.20       16.72      1.08 o
   7  10   1       85.79       91.81      2.19 o
   8  10   1        0.46        0.22      0.79 o
  -7  11   1        0.71        1.22      0.74 o
  -6  11   1      159.88      175.44      3.87 o
  -5  11   1        1.30        1.63      0.65 o
  -4  11   1        4.08        4.18      0.91 o
  -3  11   1      208.82      200.78      2.82 o
  -2  11   1      136.18      132.44      2.57 o
  -1  11   1      394.82      381.92      4.47 o
   0  11   1     1971.27     1946.98     22.22 o
   1  11   1      653.34      629.56     13.76 o
   2  11   1     1378.42     1362.49     16.00 o
   3  11   1      749.86      773.71      9.11 o
   4  11   1       77.84       78.65      1.97 o
   5  11   1       25.49       27.78      1.52 o
   6  11   1      145.03      141.54      2.90 o
   7  11   1       55.92       65.96      2.47 o
  -7  12   1        9.63        5.64      1.16 o
  -6  12   1       62.96       68.36      2.95 o
  -5  12   1      303.57      298.41      3.91 o
  -4  12   1      446.80      469.74      6.39 o
  -3  12   1      186.19      190.59      2.94 o
  -2  12   1     1650.40     1623.26     18.10 o
  -1  12   1      561.28      545.82      6.96 o
   0  12   1     1169.11     1164.70     19.08 o
   1  12   1       91.27       95.20      1.65 o
   2  12   1      219.94      213.66      3.06 o
   3  12   1      319.44      307.48      4.46 o
   4  12   1      175.86      170.24      2.88 o
   5  12   1       63.04       57.89      1.79 o
   6  12   1        0.20        0.38      0.54 o
   7  12   1        2.10        1.58      1.02 o
  -6  13   1       48.75       53.46      3.13 o
  -5  13   1        5.98        5.31      0.65 o
  -4  13   1       16.07       13.32      1.02 o
  -3  13   1       68.37       64.83      1.61 o
  -2  13   1      225.34      222.80      3.89 o
  -1  13   1       33.58       36.33      1.21 o
   0  13   1       53.63       50.69      1.44 o
   1  13   1       29.73       28.89      1.26 o
   2  13   1      207.95      210.95      2.97 o
   3  13   1       14.03       13.03      1.07 o
   4  13   1        0.21        0.59      0.56 o
   5  13   1        1.49        1.65      0.73 o
   6  13   1       41.95       45.72      1.80 o
  -5  14   1       49.08       38.38      2.19 o
  -4  14   1      120.14      124.32      2.25 o
  -3  14   1        0.27        0.51      0.48 o
  -2  14   1      452.96      457.33      5.07 o
  -1  14   1        0.49        0.92      0.51 o
   0  14   1       13.72       15.50      0.85 o
   1  14   1        0.21        1.17      0.80 o
   2  14   1       57.79       55.02      1.53 o
   3  14   1       49.33       44.65      1.39 o
   4  14   1       42.60       42.21      1.33 o
   5  14   1       98.32       93.63      1.86 o
  -4  15   1       40.38       37.85      1.05 o
  -3  15   1      159.80      167.69      3.71 o
  -2  15   1       56.80       59.13      1.73 o
  -1  15   1       72.71       70.54      1.31 o
   0  15   1      313.80      308.99      3.96 o
   1  15   1        9.17        8.88      0.95 o
   2  15   1      100.77      102.51      1.84 o
   3  15   1       79.55       79.74      1.56 o
   4  15   1       58.99       65.44      1.71 o
  -3  16   1       26.02       39.46      1.43 o
  -2  16   1      419.97      489.04      5.80 o
  -1  16   1      275.12      304.06      4.07 o
   0  16   1       13.32       12.08      0.76 o
   1  16   1       59.19       63.86      1.64 o
   2  16   1      304.00      328.75      7.43 o
   3  16   1       44.43       55.17      1.63 o
 -10   0   2       39.31       36.41      3.74 o
  -9   0   2       10.98       11.67      1.46 o
  -8   0   2       10.16        6.49      1.43 o
  -7   0   2       43.77       59.59      3.89 o
  -6   0   2      421.49      466.48      6.11 o
  -5   0   2      253.63      260.06      2.74 o
  -4   0   2     1309.12     1333.08     10.45 o
  -3   0   2     9342.42     9297.49    110.26 o
  -2   0   2    15546.27    16594.47    223.28 o
  -1   0   2     4382.25     4223.63     38.65 o
   0   0   2    25051.67    22479.45    299.13 o
   1   0   2      434.02      435.02      3.50 o
   2   0   2    24827.79    26273.47    414.39 o
   3   0   2    10179.89    10426.05    133.56 o
   4   0   2        1.10       10.23      0.78 o
   5   0   2       88.43       81.88      1.52 o
   6   0   2       36.63       42.49      1.75 o
   7   0   2      121.36      111.43      4.50 o
   8   0   2        0.34        3.89      2.51 o
   9   0   2      249.03      281.23      8.25 o
 -10   1   2        7.14        3.94      1.01 o
  -9   1   2       11.96       12.49      0.89 o
  -8   1   2      103.34      107.65      2.39 o
  -7   1   2        0.50        1.23      0.83 o
  -6   1   2      141.79      142.03      1.53 o
  -5   1   2      144.92      117.00      1.10 o
  -4   1   2      254.87      248.96      1.66 o
  -3   1   2       17.06       29.45      0.45 o
  -2   1   2    21791.91    22837.08    229.79 o
  -1   1   2     7121.79     6721.36     47.63 o
   0   1   2      904.49      877.08      5.32 o
   1   1   2     1818.08     1679.08      9.81 o
   2   1   2    11227.26    11158.10    100.75 o
   3   1   2       14.51       14.92      0.23 o
   4   1   2     4092.47     4115.58     32.23 o
   5   1   2       29.38       43.16      0.68 o
   6   1   2      153.82      155.26      2.54 o
   7   1   2        8.43        7.36      1.46 o
   8   1   2        4.53        6.14      1.24 o
   9   1   2       12.28       10.52      1.41 o
 -10   2   2       24.60       28.64      1.72 o
  -9   2   2        5.66        5.45      0.97 o
  -8   2   2       39.34       41.85      1.58 o
  -7   2   2        0.72        3.02      1.15 o
  -6   2   2      163.33      173.17      1.91 o
  -5   2   2       56.74       57.58      0.78 o
  -4   2   2      218.84      206.11      1.49 o
  -3   2   2     3329.81     3267.48     21.85 o
  -2   2   2    18945.41    19652.53    188.88 o
  -1   2   2     1389.57     1361.51      8.99 o
   0   2   2     1728.21     1586.21      9.45 o
   1   2   2     2133.87     2061.24     12.28 o
   2   2   2     1193.82     1220.07      7.75 o
   3   2   2     1883.98     2001.74     12.54 o
   4   2   2      285.55      304.49      2.67 o
   5   2   2     2121.65     2328.17     18.02 o
   6   2   2       55.25       51.00      1.63 o
   7   2   2        1.04        2.27      0.64 o
   8   2   2       49.09       48.83      1.98 o
   9   2   2       74.09       76.22      2.09 o
 -10   3   2        2.88        2.77      1.06 o
  -9   3   2        2.37        1.99      0.76 o
  -8   3   2       57.62       53.44      2.39 o
  -7   3   2      289.34      291.81      3.95 o
  -6   3   2       76.56       70.54      1.23 o
  -5   3   2      111.85      109.85      1.07 o
  -4   3   2      161.48      142.36      1.15 o
  -3   3   2     1402.55     1432.27      8.45 o
  -2   3   2     6543.79     6550.77     49.40 o
  -1   3   2     5153.97     4790.28     33.57 o
   0   3   2      382.76      389.78      2.71 o
   1   3   2     1424.35     1414.28      7.80 o
   2   3   2        0.38        0.95      0.23 o
   3   3   2       94.93      101.63      1.35 o
   4   3   2      127.72      148.00      1.30 o
   5   3   2       11.52        8.90      0.70 o
   6   3   2      123.26      124.60      1.87 o
   7   3   2        1.58        1.36      0.56 o
   8   3   2        0.18        0.05      0.78 o
   9   3   2       23.12       19.48      3.48 o
 -10   4   2       41.07       43.30      2.91 o
  -9   4   2      128.65      139.35      3.68 o
  -8   4   2      149.04      167.76      4.36 o
  -7   4   2       36.99       44.08      1.48 o
  -6   4   2      779.44      762.90      8.43 o
  -5   4   2      500.13      509.93      3.97 o
  -4   4   2       10.31       15.18      0.38 o
  -3   4   2      420.87      431.30      2.39 o
  -2   4   2     1474.02     1470.04      8.67 o
  -1   4   2     2010.28     2009.71     11.74 o
   0   4   2      648.42      652.19      4.48 o
   1   4   2     2601.17     2472.85     16.62 o
   2   4   2      382.36      382.03      2.78 o
   3   4   2      557.93      582.21      3.38 o
   4   4   2      300.14      319.89      2.55 o
   5   4   2       54.21       50.51      0.84 o
   6   4   2      355.48      364.50      4.25 o
   7   4   2      495.83      534.97      7.65 o
   8   4   2      262.57      248.36      5.55 o
   9   4   2       16.49        9.72      2.25 o
  -9   5   2      224.81      240.57      6.06 o
  -8   5   2       55.37       58.55      1.57 o
  -7   5   2       26.07       28.24      1.38 o
  -6   5   2       87.21       86.77      2.28 o
  -5   5   2      467.76      479.51      5.09 o
  -4   5   2       23.86       19.12      0.47 o
  -3   5   2     2966.37     2959.41     22.05 o
  -2   5   2     2382.25     2493.93     16.56 o
  -1   5   2        6.66       14.44      0.36 o
   0   5   2      987.04      945.39      5.91 o
   1   5   2     7480.60     6985.96     56.43 o
   2   5   2     1697.58     1789.81     11.31 o
   3   5   2        5.94        8.83      0.33 o
   4   5   2      683.92      675.14      5.16 o
   5   5   2      428.09      401.74      4.62 o
   6   5   2       61.07       52.82      1.52 o
   7   5   2      465.72      463.38      6.15 o
   8   5   2        1.19        0.83      0.99 o
   9   5   2       41.84       41.36      3.17 o
  -9   6   2       37.55       43.13      2.73 o
  -8   6   2       12.98       13.15      1.02 o
  -7   6   2        7.54        7.93      1.00 o
  -6   6   2      220.28      230.04      3.79 o
  -5   6   2        1.88        3.36      1.37 o
  -4   6   2     1779.08     1867.07     14.00 o
  -3   6   2     1080.89     1224.56      8.26 o
  -2   6   2     4102.06     4241.46     33.87 o
  -1   6   2      434.64      449.14      2.51 o
   0   6   2      103.65      118.48      0.86 o
   1   6   2     4809.60     5027.32     37.34 o
   2   6   2     1657.01     1939.91     12.27 o
   3   6   2      819.54      836.98      5.74 o
   4   6   2     1081.58     1106.67     10.29 o
   5   6   2       32.82       36.47      1.33 o
   6   6   2        2.26        2.34      0.75 o
   7   6   2      444.55      448.61      5.59 o
   8   6   2       27.45       30.57      2.05 o
   9   6   2        3.97        1.79      1.44 o
  -9   7   2        4.29        2.11      1.32 o
  -8   7   2       21.71       22.28      1.34 o
  -7   7   2        6.83        5.65      0.96 o
  -6   7   2       15.97       18.03      1.32 o
  -5   7   2       97.80       91.57      1.90 o
  -4   7   2       54.31       52.50      0.69 o
  -3   7   2        0.58        0.58      0.27 o
  -2   7   2      411.40      394.21      2.59 o
  -1   7   2        7.16        6.90      0.61 o
   0   7   2      922.82     1030.44      6.17 o
   1   7   2        9.81       15.03      0.32 o
   2   7   2      856.38      938.38      5.78 o
   3   7   2      123.87      127.36      1.29 o
   4   7   2        5.11        7.44      0.78 o
   5   7   2        7.09        8.16      0.93 o
   6   7   2       18.05       19.35      1.03 o
   7   7   2       29.35       33.11      1.20 o
   8   7   2      179.42      189.65      4.00 o
  -9   8   2       15.14       17.07      3.10 o
  -8   8   2        6.55        7.98      1.11 o
  -7   8   2      288.38      300.43      4.91 o
  -6   8   2       96.92       96.61      2.25 o
  -5   8   2        9.61        9.75      0.84 o
  -4   8   2        1.48        0.89      0.35 o
  -3   8   2      569.10      567.13      4.57 o
  -2   8   2       50.99       49.13      0.76 o
  -1   8   2        7.36        6.89      0.29 o
   0   8   2        2.08        2.43      0.30 o
   1   8   2      119.60      131.43      1.09 o
   2   8   2     1281.90     1277.50      9.84 o
   3   8   2       23.78       31.67      0.72 o
   4   8   2       58.29       58.96      1.26 o
   5   8   2      188.24      180.07      2.93 o
   6   8   2       25.07       26.78      1.17 o
   7   8   2      133.93      121.66      2.16 o
   8   8   2       22.25       24.06      1.34 o
  -8   9   2        5.03        3.32      0.79 o
  -7   9   2       85.29       82.83      2.29 o
  -6   9   2      225.36      220.86      3.40 o
  -5   9   2       15.49       16.11      1.02 o
  -4   9   2       72.04       65.61      1.68 o
  -3   9   2     1305.92     1263.37     12.54 o
  -2   9   2     1544.10     1560.56     15.73 o
  -1   9   2      714.01      677.79      4.48 o
   0   9   2       13.04       17.68      0.42 o
   1   9   2      594.37      566.69      4.43 o
   2   9   2      563.85      522.37      5.87 o
   3   9   2      547.51      518.50      7.51 o
   4   9   2      571.45      551.74      6.38 o
   5   9   2       36.60       31.56      1.15 o
   6   9   2       18.45       18.96      0.95 o
   7   9   2       73.30       75.60      1.97 o
   8   9   2        5.90        3.92      1.21 o
  -8  10   2        0.76        0.64      0.72 o
  -7  10   2        0.60        2.08      1.01 o
  -6  10   2      108.14      111.16      3.05 o
  -5  10   2      193.31      190.63      2.99 o
  -4  10   2        4.87        5.12      0.60 o
  -3  10   2      943.43      915.34     10.52 o
  -2  10   2      433.21      424.80      4.50 o
  -1  10   2       41.38       41.09      1.06 o
   0  10   2      127.10      112.56      1.56 o
   1  10   2      110.14      102.68      1.74 o
   2  10   2      623.23      599.66      7.09 o
   3  10   2       81.08       83.06      2.13 o
   4  10   2        4.75        4.51      0.83 o
   5  10   2      209.69      196.95      3.54 o
   6  10   2        6.40        4.33      0.60 o
   7  10   2      154.19      152.04      2.66 o
  -7  11   2       14.97       13.18      1.42 o
  -6  11   2       47.23       49.24      2.13 o
  -5  11   2       42.05       33.04      1.35 o
  -4  11   2       11.63       10.85      0.81 o
  -3  11   2        0.12        1.44      0.56 o
  -2  11   2      495.37      486.10      5.37 o
  -1  11   2     1633.12     1567.04     21.43 o
   0  11   2      268.77      258.21      2.99 o
   1  11   2      273.13      264.00      3.21 o
   2  11   2      113.82      111.83      2.15 o
   3  11   2        1.62        0.42      0.72 o
   4  11   2      314.20      308.68      4.38 o
   5  11   2       36.16       35.54      1.57 o
   6  11   2       25.28       27.80      1.18 o
   7  11   2       13.52       12.15      3.99 o
  -7  12   2        3.24        3.49      1.17 o
  -6  12   2        8.81        5.50      1.48 o
  -5  12   2       12.35       18.03      1.23 o
  -4  12   2       55.84       60.22      1.64 o
  -3  12   2      570.96      549.84      5.85 o
  -2  12   2       36.52       34.17      1.29 o
  -1  12   2      785.86      769.07      8.56 o
   0  12   2      249.49      247.26      3.42 o
   1  12   2       12.17       14.05      0.97 o
   2  12   2       31.18       28.46      1.20 o
   3  12   2      562.21      518.70      6.65 o
   4  12   2      391.23      377.48      4.95 o
   5  12   2       93.64       95.34      2.33 o
   6  12   2        0.69        0.23      0.46 o
  -6  13   2       47.17       51.45      6.63 o
  -5  13   2       56.85       58.47      2.14 o
  -4  13   2        2.07        1.12      0.52 o
  -3  13   2     1060.86     1087.06     12.29 o
  -2  13   2      306.40      293.59      3.21 o
  -1  13   2       97.86       98.87      1.72 o
   0  13   2     1326.66     1320.03     17.69 o
   1  13   2      126.73      123.69      2.37 o
   2  13   2      224.74      220.35      3.00 o
   3  13   2        4.36        2.86      0.86 o
   4  13   2      239.45      234.88      3.32 o
   5  13   2      305.48      309.38      4.35 o
   6  13   2      115.80      118.53      3.35 o
  -5  14   2       21.35       19.14      1.01 o
  -4  14   2      108.21      102.63      2.09 o
  -3  14   2        9.20        8.90      0.77 o
  -2  14   2      291.26      322.09      3.53 o
  -1  14   2      127.87      133.45      3.44 o
   0  14   2      255.60      266.82      3.62 o
   1  14   2        1.52        2.69      0.71 o
   2  14   2        6.12        6.35      0.69 o
   3  14   2        7.12        5.63      0.79 o
   4  14   2      233.30      241.74      3.19 o
   5  14   2        0.95        0.89      0.73 o
  -4  15   2       64.42       61.90      1.79 o
  -3  15   2        1.33        2.30      0.52 o
  -2  15   2      132.47      139.07      1.86 o
  -1  15   2        8.94        7.28      0.80 o
   0  15   2      135.81      146.38      2.61 o
   1  15   2      197.44      199.90      3.17 o
   2  15   2        5.70        6.80      0.83 o
   3  15   2       54.16       59.33      1.37 o
   4  15   2      175.88      202.81      3.17 o
  -3  16   2       46.37       53.02      1.76 o
  -2  16   2      198.06      209.18      3.42 o
  -1  16   2        6.68        4.76      0.94 o
   0  16   2        1.99        1.13      0.59 o
   1  16   2        8.71        7.29      0.85 o
   2  16   2        5.71        2.60      0.79 o
 -10   1   3        1.11        0.15      0.59 o
  -9   1   3       31.04       30.11      1.52 o
  -8   1   3       63.38       64.84      1.97 o
  -7   1   3       24.14       27.77      1.26 o
  -6   1   3      164.78      174.29      2.67 o
  -5   1   3       13.57        9.35      0.36 o
  -4   1   3      722.21      744.76      6.31 o
  -3   1   3      643.68      688.34      4.42 o
  -2   1   3    33121.52    34890.50    400.74 o
  -1   1   3     4167.99     3766.87     24.71 o
   0   1   3    10988.26    10010.75     82.65 o
   1   1   3      283.72      274.73      1.94 o
   2   1   3     3362.59     3335.05     22.59 o
   3   1   3      243.88      280.39      2.34 o
   4   1   3     2384.13     2715.00     21.16 o
   5   1   3        3.69        3.02      0.55 o
   6   1   3        0.47        2.30      1.11 o
   7   1   3        0.33        0.05      0.59 o
   8   1   3        3.38        6.58      1.25 o
   9   1   3      141.61      127.03      5.43 o
 -10   2   3       18.02       14.38      1.89 o
  -9   2   3        0.10        0.10      0.63 o
  -8   2   3        0.32        0.62      0.88 o
  -7   2   3       50.08       49.13      1.50 o
  -6   2   3      529.12      557.48      5.61 o
  -5   2   3        4.28        5.26      0.33 o
  -4   2   3      175.54      183.53      1.08 o
  -3   2   3      232.77      267.90      1.58 o
  -2   2   3     1343.45     1335.96      9.11 o
  -1   2   3       31.64       31.46      0.61 o
   0   2   3      828.83      860.28      5.42 o
   1   2   3      574.35      604.63      3.99 o
   2   2   3      437.64      434.06      2.78 o
   3   2   3     2378.80     2319.09     15.57 o
   4   2   3     4123.73     4152.03     36.93 o
   5   2   3        0.21        0.56      0.29 o
   6   2   3     1103.32     1049.31     12.49 o
   7   2   3       91.20       94.19      1.96 o
   8   2   3       57.37       60.54      2.14 o
   9   2   3        8.53        4.10      1.43 o
 -10   3   3        1.49        0.52      0.94 o
  -9   3   3        3.35        2.84      0.88 o
  -8   3   3        3.40        4.34      0.85 o
  -7   3   3       43.66       46.20      1.50 o
  -6   3   3       23.73       29.13      1.11 o
  -5   3   3      810.95      829.99      6.37 o
  -4   3   3      220.30      187.90      1.34 o
  -3   3   3      873.76      906.47      4.98 o
  -2   3   3      367.84      439.22      2.27 o
  -1   3   3     4364.41     3967.70     26.04 o
   0   3   3      246.33      213.54      1.35 o
   1   3   3      549.51      501.97      2.56 o
   2   3   3      215.78      202.36      1.57 o
   3   3   3      669.29      666.12      3.98 o
   4   3   3     1180.91     1263.09      9.14 o
   5   3   3      146.31      154.16      1.65 o
   6   3   3      121.58      118.27      1.84 o
   7   3   3      293.99      296.69      4.65 o
   8   3   3      114.25      119.15      3.70 o
   9   3   3        4.32        5.25      2.06 o
 -10   4   3       95.62      101.81      3.90 o
  -9   4   3       67.95       72.92      2.46 o
  -8   4   3       70.79       74.38      1.94 o
  -7   4   3       29.94       27.56      1.27 o
  -6   4   3       23.99       19.16      0.93 o
  -5   4   3      221.59      249.77      2.60 o
  -4   4   3      631.40      671.26      4.02 o
  -3   4   3      630.57      678.50      3.76 o
  -2   4   3      783.73      802.51      4.81 o
  -1   4   3      276.29      296.00      1.73 o
   0   4   3      904.34      988.29      5.30 o
   1   4   3      905.83      999.17      5.68 o
   2   4   3      279.95      295.32      1.66 o
   3   4   3      898.78      864.45      5.35 o
   4   4   3        5.27        8.30      0.71 o
   5   4   3        0.64        0.65      0.48 o
   6   4   3      707.93      698.48      7.75 o
   7   4   3       19.12       17.55      1.01 o
   8   4   3       11.98       15.10      2.66 o
   9   4   3        1.18        0.46      1.41 o
  -9   5   3        0.35        0.49      0.91 o
  -8   5   3       19.46       20.02      1.15 o
  -7   5   3        2.91        9.79      2.14 o
  -6   5   3       55.99       60.93      1.97 o
  -5   5   3      423.71      415.37      4.24 o
  -4   5   3     1615.30     1689.67     11.19 o
  -3   5   3      450.82      450.06      2.96 o
  -2   5   3      259.89      250.80      1.53 o
  -1   5   3        1.81        3.29      0.28 o
   0   5   3     1510.42     1611.83      9.92 o
   1   5   3      312.00      381.51      2.41 o
   2   5   3        1.87        0.90      0.15 o
   3   5   3        1.98        3.10      0.37 o
   4   5   3       16.65       18.66      0.62 o
   5   5   3      201.26      195.66      2.39 o
   6   5   3       88.93       87.38      1.91 o
   7   5   3      320.43      327.84      4.56 o
   8   5   3       12.97       16.64      2.55 o
   9   5   3        0.02        0.65      1.35 o
  -9   6   3       65.03       73.41      2.63 o
  -8   6   3      243.04      260.19      4.01 o
  -7   6   3       37.02       38.15      1.64 o
  -6   6   3       81.18       85.73      2.27 o
  -5   6   3      478.36      463.43      4.81 o
  -4   6   3        0.90        2.69      0.30 o
  -3   6   3     1221.57     1316.19      8.62 o
  -2   6   3      227.54      219.10      1.70 o
  -1   6   3     2733.46     2901.05     19.06 o
   0   6   3     2762.94     2747.90     17.80 o
   1   6   3      267.92      237.98      1.49 o
   2   6   3      317.26      352.08      2.23 o
   3   6   3      312.35      312.99      2.62 o
   4   6   3      638.31      638.45      7.10 o
   5   6   3      253.71      245.69      3.39 o
   6   6   3      378.10      376.97      5.11 o
   7   6   3      241.82      235.62      3.30 o
   8   6   3       22.78       17.22      1.44 o
   9   6   3       39.28       39.70      3.34 o
  -9   7   3      123.76      146.49      5.14 o
  -8   7   3        0.06        1.03      0.67 o
  -7   7   3        8.25        8.48      1.13 o
  -6   7   3        2.07        3.04      0.95 o
  -5   7   3      316.39      316.63      3.59 o
  -4   7   3      241.92      204.38      1.76 o
  -3   7   3      865.20      869.67      5.58 o
  -2   7   3       44.74       78.41      0.82 o
  -1   7   3      704.13      642.10      3.54 o
   0   7   3     4506.31     4787.57     36.21 o
   1   7   3      317.95      370.54      2.12 o
   2   7   3     1624.74     1726.07     12.82 o
   3   7   3       40.63       38.61      0.87 o
   4   7   3      229.91      210.70      2.88 o
   5   7   3       27.29       28.14      1.23 o
   6   7   3      142.37      142.25      2.62 o
   7   7   3      340.11      333.35      4.99 o
   8   7   3       52.66       58.88      1.92 o
  -9   8   3       26.26       26.98      1.85 o
  -8   8   3       66.01       74.19      2.03 o
  -7   8   3        8.39        9.98      1.06 o
  -6   8   3      610.89      610.78      8.35 o
  -5   8   3        0.43        1.29      0.56 o
  -4   8   3       30.39       29.28      0.85 o
  -3   8   3      383.98      363.12      2.97 o
  -2   8   3       66.47       60.50      0.84 o
  -1   8   3       46.19       50.39      0.76 o
   0   8   3     1556.80     1581.43      9.85 o
   1   8   3      765.24      705.90      4.48 o
   2   8   3      339.09      370.12      3.44 o
   3   8   3      693.88      672.93      6.92 o
   4   8   3      332.54      325.04      4.08 o
   5   8   3        0.99        2.31      0.70 o
   6   8   3       27.11       26.31      1.22 o
   7   8   3      181.67      179.88      2.66 o
   8   8   3       18.88       21.52      1.10 o
  -8   9   3        1.59        0.76      0.51 o
  -7   9   3       30.45       36.38      1.33 o
  -6   9   3      200.06      204.27      3.80 o
  -5   9   3       32.54       36.39      1.54 o
  -4   9   3      140.92      133.68      1.80 o
  -3   9   3      823.31      774.95      7.30 o
  -2   9   3      291.78      268.45      2.53 o
  -1   9   3       11.03       10.33      0.45 o
   0   9   3       40.51       46.95      0.66 o
   1   9   3       15.86       14.79      0.51 o
   2   9   3       36.48       28.97      1.24 o
   3   9   3      484.54      474.04      5.59 o
   4   9   3      118.85      109.64      2.33 o
   5   9   3       38.40       37.74      1.26 o
   6   9   3      118.89      110.47      2.04 o
   7   9   3       50.24       52.85      1.25 o
   8   9   3        6.03        4.67      2.76 o
  -8  10   3        0.14        0.01      0.61 o
  -7  10   3       50.15       49.61      2.40 o
  -6  10   3       43.83       46.05      1.89 o
  -5  10   3       78.15       74.54      1.95 o
  -4  10   3       16.40       16.09      1.31 o
  -3  10   3       67.59       62.27      1.37 o
  -2  10   3     1041.32     1025.91     12.54 o
  -1  10   3      377.15      354.48      3.96 o
   0  10   3        9.32        8.83      0.65 o
   1  10   3      347.54      323.84      4.08 o
   2  10   3       37.28       38.09      1.30 o
   3  10   3     1612.67     1547.53     21.71 o
   4  10   3      136.81      119.47      3.15 o
   5  10   3        2.10        2.87      0.73 o
   6  10   3       68.75       67.64      1.51 o
   7  10   3       22.70       27.28      0.94 o
  -7  11   3       92.26       93.43      2.59 o
  -6  11   3        3.47        3.75      0.85 o
  -5  11   3        3.15        3.22      0.78 o
  -4  11   3      290.11      287.21      3.28 o
  -3  11   3        1.07        2.03      0.60 o
  -2  11   3      384.71      395.76      4.36 o
  -1  11   3     3747.74     3794.98     48.56 o
   0  11   3      700.18      687.51      7.25 o
   1  11   3      488.74      463.09      5.50 o
   2  11   3      262.80      236.70      3.28 o
   3  11   3        6.06        3.21      0.87 o
   4  11   3       48.13       39.01      1.77 o
   5  11   3       57.88       59.41      1.82 o
   6  11   3        8.94        8.81      1.35 o
   7  11   3        0.17        0.13      0.74 o
  -7  12   3       17.27       19.24      1.58 o
  -6  12   3       73.95       77.00      2.96 o
  -5  12   3        1.63        1.85      0.67 o
  -4  12   3       44.40       52.36      1.23 o
  -3  12   3      169.90      153.63      2.09 o
  -2  12   3      229.81      228.65      2.81 o
  -1  12   3       94.24      108.28      2.11 o
   0  12   3        3.83        3.14      0.66 o
   1  12   3        3.03        3.06      0.70 o
   2  12   3       38.78       40.96      1.31 o
   3  12   3        1.11        2.32      0.78 o
   4  12   3      113.82      119.55      2.80 o
   5  12   3       11.94       16.72      1.18 o
   6  12   3      190.34      193.90      3.40 o
  -6  13   3       25.90       33.47      3.36 o
  -5  13   3        1.48        1.20      0.73 o
  -4  13   3      257.91      258.38      3.22 o
  -3  13   3      211.34      233.87      2.81 o
  -2  13   3       69.07       61.81      1.36 o
  -1  13   3       93.18       83.81      1.75 o
   0  13   3       29.07       32.35      1.59 o
   1  13   3       12.33       12.01      0.90 o
   2  13   3       13.19       14.22      0.90 o
   3  13   3       78.00       67.67      1.73 o
   4  13   3        6.78        2.99      0.62 o
   5  13   3        0.16        0.30      0.57 o
  -5  14   3        5.72        6.17      0.85 o
  -4  14   3        9.99       12.18      1.48 o
  -3  14   3        1.12        1.09      0.40 o
  -2  14   3        2.12        0.99      0.57 o
  -1  14   3        8.94       10.45      0.83 o
   0  14   3       26.01       25.59      1.38 o
   1  14   3        3.47        3.91      0.72 o
   2  14   3        3.85        2.52      0.57 o
   3  14   3       10.67       10.08      0.89 o
   4  14   3       10.42        9.13      0.69 o
   5  14   3        8.94        8.03      1.84 o
  -4  15   3      391.73      403.71      9.44 o
  -3  15   3      100.68      114.34      1.71 o
  -2  15   3       65.43       65.58      1.37 o
  -1  15   3       64.50       66.55      1.49 o
   0  15   3       35.49       38.72      1.55 o
   1  15   3        5.60        5.15      0.97 o
   2  15   3      281.56      280.91      4.38 o
   3  15   3        5.69        2.72      0.59 o
   4  15   3        0.98        0.83      0.55 o
  -3  16   3       67.47       64.32      2.50 o
  -2  16   3       43.41       43.63      2.89 o
  -1  16   3        2.81        1.57      0.68 o
   0  16   3       64.24       73.07      1.79 o
   1  16   3      187.60      212.65      3.50 o
   2  16   3        0.04        0.26      0.69 o
 -10   0   4        0.50        0.00      0.81 o
  -9   0   4        8.26        9.54      1.19 o
  -8   0   4        1.91        1.03      1.01 o
  -7   0   4       14.16       21.29      1.49 o
  -6   0   4      220.17      225.54      4.18 o
  -5   0   4      112.31       92.13      1.20 o
  -4   0   4     1286.87     1387.04     11.90 o
  -3   0   4       50.22       67.90      1.04 o
  -2   0   4     7724.28     7909.01     94.50 o
  -1   0   4     6092.78     5748.78     60.57 o
   0   0   4      554.78      527.31      3.96 o
   1   0   4      928.53      861.98      6.73 o
   2   0   4     9957.06     9733.15    121.90 o
   3   0   4     8146.28     8816.61    127.72 o
   4   0   4      709.25      630.50      6.02 o
   5   0   4       53.71       49.55      2.95 o
   6   0   4      459.12      456.30     11.54 o
   7   0   4        3.19        5.06      1.86 o
   8   0   4        1.15        0.94      1.55 o
   9   0   4       47.66       45.31      2.41 o
 -10   1   4        5.62        1.27      1.37 o
  -9   1   4       13.31       12.84      1.31 o
  -8   1   4      125.34      126.67      2.32 o
  -7   1   4       33.16       38.52      1.26 o
  -6   1   4       80.80       94.76      1.67 o
  -5   1   4        0.97        1.61      0.29 o
  -4   1   4       47.45       37.41      0.51 o
  -3   1   4      182.98      180.53      1.37 o
  -2   1   4     1041.64     1132.69      6.33 o
  -1   1   4      154.14      130.99      1.31 o
   0   1   4     5422.11     4911.45     33.38 o
   1   1   4      347.47      286.73      2.30 o
   2   1   4      693.97      783.99      5.60 o
   3   1   4       15.10       17.44      0.30 o
   4   1   4       58.54       55.59      0.78 o
   5   1   4      211.22      194.14      3.06 o
   6   1   4      229.79      208.18      3.99 o
   7   1   4        5.47        3.01      0.95 o
   8   1   4       57.74       53.75      2.33 o
   9   1   4        0.51        0.35      0.57 o
 -10   2   4        1.76        0.93      0.96 o
  -9   2   4       19.25       22.10      1.62 o
  -8   2   4      108.95      116.52      2.53 o
  -7   2   4        8.01       10.99      0.88 o
  -6   2   4       28.92       27.08      0.96 o
  -5   2   4      262.52      246.42      2.05 o
  -4   2   4      344.10      390.23      2.79 o
  -3   2   4       15.52       15.32      0.39 o
  -2   2   4       72.13       67.92      0.58 o
  -1   2   4      878.31      896.70      4.61 o
   0   2   4      330.51      360.57      2.10 o
   1   2   4        2.25        6.34      0.37 o
   2   2   4      739.43      811.71      4.63 o
   3   2   4        4.70        7.45      0.28 o
   4   2   4       78.35       75.23      0.94 o
   5   2   4       33.65       31.75      0.77 o
   6   2   4      972.08      931.79     12.67 o
   7   2   4      160.01      147.32      2.78 o
   8   2   4        3.49        2.83      0.82 o
   9   2   4       51.03       45.29      2.05 o
 -10   3   4        0.24        0.69      1.11 o
  -9   3   4       43.30       47.85      2.41 o
  -8   3   4        5.81        5.63      1.12 o
  -7   3   4       29.99       31.21      1.38 o
  -6   3   4       51.92       53.03      1.53 o
  -5   3   4       62.18       66.38      0.78 o
  -4   3   4     3070.96     3188.35     23.68 o
  -3   3   4        2.61        2.87      0.29 o
  -2   3   4        1.50        3.92      0.30 o
  -1   3   4       18.43       16.88      0.70 o
   0   3   4      473.70      489.70      3.12 o
   1   3   4       43.76       38.29      0.45 o
   2   3   4       25.17       24.26      0.42 o
   3   3   4      749.42      709.92      4.69 o
   4   3   4      414.35      412.71      3.14 o
   5   3   4       15.03       12.89      0.65 o
   6   3   4      317.93      317.73      5.22 o
   7   3   4       15.24       14.01      1.20 o
   8   3   4        4.34        5.52      0.79 o
   9   3   4       15.87       10.87      2.37 o
 -10   4   4       83.36       87.99      3.44 o
  -9   4   4       43.88       45.75      2.38 o
  -8   4   4        0.53        0.72      0.72 o
  -7   4   4       65.64       63.51      1.88 o
  -6   4   4      724.15      753.69      8.23 o
  -5   4   4      256.41      264.24      2.43 o
  -4   4   4     1742.73     1802.99     12.94 o
  -3   4   4       44.38       51.06      0.52 o
  -2   4   4     2503.43     2469.08     14.77 o
  -1   4   4     1781.94     1793.36     10.52 o
   0   4   4     5546.97     5603.34     42.00 o
   1   4   4     2422.01     2437.45     15.31 o
   2   4   4        5.63        8.69      0.30 o
   3   4   4      313.01      319.37      2.37 o
   4   4   4        1.67        1.60      0.38 o
   5   4   4       22.60       23.84      1.05 o
   6   4   4        9.51       10.98      0.82 o
   7   4   4       98.06       91.77      2.26 o
   8   4   4      375.51      359.41      6.11 o
   9   4   4        9.45        8.23      2.21 o
  -9   5   4        1.18        1.35      0.73 o
  -8   5   4      245.34      253.92      4.03 o
  -7   5   4       78.48       83.72      2.41 o
  -6   5   4      571.99      593.40      6.42 o
  -5   5   4       22.14       22.34      0.97 o
  -4   5   4        0.87        1.48      0.34 o
  -3   5   4     1576.44     1638.06     10.06 o
  -2   5   4      932.04      940.79      5.25 o
  -1   5   4     1884.03     2038.26     11.84 o
   0   5   4     1422.15     1619.38      8.97 o
   1   5   4       36.93       47.85      0.59 o
   2   5   4      124.99      116.64      1.09 o
   3   5   4      714.95      651.93      4.46 o
   4   5   4      184.83      188.75      2.03 o
   5   5   4        7.65        4.45      0.72 o
   6   5   4       15.91       18.33      1.07 o
   7   5   4        0.69        1.62      0.89 o
   8   5   4       52.75       43.13      2.16 o
  -9   6   4       11.25        8.69      1.73 o
  -8   6   4       44.75       43.42      1.69 o
  -7   6   4        9.79       10.56      1.20 o
  -6   6   4      141.10      145.91      3.31 o
  -5   6   4        0.19        2.15      0.91 o
  -4   6   4      676.33      709.52      4.89 o
  -3   6   4      389.44      403.55      2.50 o
  -2   6   4      280.62      244.09      1.50 o
  -1   6   4      646.05      681.13      3.61 o
   0   6   4       88.42       78.58      0.82 o
   1   6   4     2704.64     2984.11     21.10 o
   2   6   4      111.51       76.04      0.77 o
   3   6   4       41.37       36.90      0.66 o
   4   6   4        1.59        1.70      0.53 o
   5   6   4     2466.59     2484.10     33.72 o
   6   6   4      513.84      520.65      6.90 o
   7   6   4        6.19        5.87      0.69 o
   8   6   4       55.39       49.14      2.91 o
  -9   7   4        9.56        4.70      1.64 o
  -8   7   4        0.01        0.26      0.67 o
  -7   7   4       10.72       12.43      1.07 o
  -6   7   4       63.64       58.41      2.20 o
  -5   7   4        6.26        9.60      0.85 o
  -4   7   4      700.37      712.76      6.47 o
  -3   7   4       98.07      101.62      1.03 o
  -2   7   4        0.24        1.23      0.28 o
  -1   7   4      583.93      610.37      3.35 o
   0   7   4      817.90      830.84      4.78 o
   1   7   4      773.29      830.93      5.30 o
   2   7   4       68.39       65.00      0.94 o
   3   7   4        1.10        3.88      0.52 o
   4   7   4       45.69       44.11      1.41 o
   5   7   4      442.47      416.45      6.03 o
   6   7   4       54.98       54.46      1.56 o
   7   7   4      110.87      108.58      1.96 o
   8   7   4       12.50        8.10      0.87 o
  -9   8   4        5.10        3.22      1.79 o
  -8   8   4       14.19       16.66      1.12 o
  -7   8   4       24.43       24.08      1.30 o
  -6   8   4      287.07      285.06      4.16 o
  -5   8   4      417.85      414.96      5.07 o
  -4   8   4        0.86        2.24      0.62 o
  -3   8   4      137.59      127.18      1.67 o
  -2   8   4       52.33       49.67      0.76 o
  -1   8   4     2171.63     2239.89     14.67 o
   0   8   4        6.09        7.40      0.32 o
   1   8   4       10.87       12.24      0.46 o
   2   8   4      910.62      885.42      8.48 o
   3   8   4       15.00       14.08      0.91 o
   4   8   4      126.36      120.73      2.40 o
   5   8   4      160.64      145.38      2.23 o
   6   8   4      172.78      169.92      2.81 o
   7   8   4      460.51      462.02      6.25 o
   8   8   4        0.16       -0.08      0.81 o
  -8   9   4        7.82        3.82      0.64 o
  -7   9   4       14.02       15.25      1.38 o
  -6   9   4      458.61      472.58      6.93 o
  -5   9   4      371.03      381.75      4.99 o
  -4   9   4       40.14       36.41      1.19 o
  -3   9   4       40.78       39.87      1.11 o
  -2   9   4       23.34       22.78      0.75 o
  -1   9   4      152.27      131.90      1.22 o
   0   9   4      175.04      156.86      1.65 o
   1   9   4      239.60      210.25      2.28 o
   2   9   4        1.38        3.24      0.66 o
   3   9   4      623.70      603.88      7.04 o
   4   9   4      111.92      118.16      2.48 o
   5   9   4      461.93      441.99      7.68 o
   6   9   4       97.26       98.30      1.88 o
   7   9   4       72.79       79.68      1.64 o
  -8  10   4       21.40       18.26      1.41 o
  -7  10   4       40.40       38.10      1.50 o
  -6  10   4       31.11       34.26      1.61 o
  -5  10   4       28.15       34.22      1.44 o
  -4  10   4      129.14      123.09      1.98 o
  -3  10   4      152.85      142.50      1.91 o
  -2  10   4     1145.49     1106.16     11.15 o
  -1  10   4      662.06      663.37      6.94 o
   0  10   4        7.03        9.23      0.76 o
   1  10   4      421.69      418.31      4.91 o
   2  10   4      769.15      720.25      8.16 o
   3  10   4       72.58       77.23      2.08 o
   4  10   4       35.39       33.20      1.63 o
   5  10   4        0.49        0.65      0.53 o
   6  10   4       90.51       90.90      2.04 o
   7  10   4       69.15       65.30      1.45 o
  -7  11   4       10.50        7.56      1.05 o
  -6  11   4      144.35      151.64      2.94 o
  -5  11   4       30.44       37.71      1.44 o
  -4  11   4       34.80       35.93      1.54 o
  -3  11   4        8.58       13.36      0.88 o
  -2  11   4     1314.72     1253.47     13.66 o
  -1  11   4        9.24        7.49      0.95 o
   0  11   4        0.02        0.97      0.51 o
   1  11   4      540.72      529.54      6.18 o
   2  11   4        0.07        0.91      0.65 o
   3  11   4        6.29        3.56      0.86 o
   4  11   4      211.73      205.70      3.61 o
   5  11   4        9.07        9.36      0.97 o
   6  11   4       12.19       13.26      1.93 o
  -7  12   4       10.07        7.02      1.10 o
  -6  12   4        1.16        0.73      1.00 o
  -5  12   4       61.57       57.39      1.64 o
  -4  12   4       73.42       83.94      4.15 o
  -3  12   4      482.22      449.31      4.61 o
  -2  12   4      504.23      484.68      5.31 o
  -1  12   4        0.63        1.65      0.69 o
   0  12   4       21.66       17.33      1.11 o
   1  12   4      546.06      538.28      6.36 o
   2  12   4       86.92       89.79      1.91 o
   3  12   4      138.63      121.05      2.34 o
   4  12   4      176.08      164.97      3.06 o
   5  12   4      131.53      135.43      2.51 o
   6  12   4        3.76        1.83      0.70 o
  -6  13   4       42.18       47.88      2.04 o
  -5  13   4        6.93        3.87      1.41 o
  -4  13   4      375.83      354.62      4.34 o
  -3  13   4      849.06      872.49      9.44 o
  -2  13   4       67.36       83.36      1.91 o
  -1  13   4       56.63       57.34      1.53 o
   0  13   4       55.52       52.39      1.81 o
   1  13   4      332.74      307.26      3.78 o
   2  13   4       16.65       13.78      0.84 o
   3  13   4       10.80       11.59      0.95 o
   4  13   4      280.86      281.41      4.22 o
   5  13   4        5.38        1.96      0.66 o
  -5  14   4      169.79      180.84      2.99 o
  -4  14   4        0.72        0.71      0.54 o
  -3  14   4        0.85        1.38      0.46 o
  -2  14   4      139.34      134.87      2.04 o
  -1  14   4       43.93       51.57      1.25 o
   0  14   4        0.07        0.37      0.64 o
   1  14   4      424.52      420.52      5.30 o
   2  14   4      179.43      185.83      2.77 o
   3  14   4        4.77        4.44      0.71 o
   4  14   4       50.10       50.25      1.51 o
  -4  15   4      165.95      171.21      3.78 o
  -3  15   4      114.31      124.58      2.21 o
  -2  15   4       12.23        8.62      1.42 o
  -1  15   4        5.75        4.15      0.84 o
   0  15   4       92.04       92.18      2.03 o
   1  15   4       10.26        8.33      0.88 o
   2  15   4        0.61        1.15      0.49 o
   3  15   4        1.00        0.55      0.42 o
  -2  16   4      162.90      162.39      4.24 o
  -1  16   4       17.77       20.53      0.98 o
   0  16   4       86.31       92.28      2.46 o
   1  16   4       83.82      112.09      2.38 o
 -10   1   5        5.33       -0.10      0.69 o
  -9   1   5        8.46        9.98      1.30 o
  -8   1   5       29.47       30.81      1.30 o
  -7   1   5        2.75        3.27      0.79 o
  -6   1   5        2.37        4.47      0.65 o
  -5   1   5       18.25       17.37      0.66 o
  -4   1   5     5139.47     5444.95     45.46 o
  -3   1   5      291.03      318.84      2.43 o
  -2   1   5     3422.32     3553.35     24.57 o
  -1   1   5        4.76        4.39      0.29 o
   0   1   5     1728.71     1740.74      9.78 o
   1   1   5      314.55      290.33      2.51 o
   2   1   5     3825.98     4070.67     31.97 o
   3   1   5      144.31      169.74      1.38 o
   4   1   5      881.69      880.33      8.46 o
   5   1   5       94.37      100.05      2.67 o
   6   1   5       34.42       33.99      1.84 o
   7   1   5      113.48      110.77      2.70 o
   8   1   5       68.86       67.87      2.48 o
   9   1   5        2.62        0.75      0.80 o
 -10   2   5        3.28        0.30      0.94 o
  -9   2   5       12.60       13.29      1.40 o
  -8   2   5        1.11        1.09      0.80 o
  -7   2   5      305.64      296.21      3.87 o
  -6   2   5      179.19      174.86      2.56 o
  -5   2   5      162.70      154.46      1.54 o
  -4   2   5     5250.31     5264.60     45.18 o
  -3   2   5      195.38      137.64      1.09 o
  -2   2   5       74.33       79.72      0.64 o
  -1   2   5       73.01       49.83      0.53 o
   0   2   5     1224.90     1205.31      7.72 o
   1   2   5     1590.81     1643.78      9.66 o
   2   2   5      167.27      185.39      1.55 o
   3   2   5      488.10      444.56      3.59 o
   4   2   5      752.61      782.18      6.31 o
   5   2   5      244.07      240.64      3.05 o
   6   2   5      229.74      231.68      3.83 o
   7   2   5       70.31       49.85      1.62 o
   8   2   5        8.53        2.84      2.06 o
   9   2   5       10.88       18.63      2.20 o
 -10   3   5        0.52        0.02      0.87 o
  -9   3   5        0.78        0.29      0.50 o
  -8   3   5        3.81        5.66      1.23 o
  -7   3   5       34.47       33.70      1.29 o
  -6   3   5      107.01      104.24      2.04 o
  -5   3   5      370.80      384.29      3.93 o
  -4   3   5      976.84     1029.84      6.91 o
  -3   3   5       49.48       45.77      0.63 o
  -2   3   5     3377.59     3404.01     22.23 o
  -1   3   5      337.18      333.80      2.25 o
   0   3   5        2.49        5.56      0.47 o
   1   3   5     1496.56     1502.67      9.04 o
   2   3   5        9.84        6.45      0.27 o
   3   3   5     1104.64     1222.35      8.83 o
   4   3   5      414.13      389.11      3.39 o
   5   3   5      368.22      342.87      4.03 o
   6   3   5      298.95      284.42      5.05 o
   7   3   5      117.78      112.52      3.12 o
   8   3   5       94.30       81.51      2.66 o
   9   3   5        2.89        1.13      1.99 o
  -9   4   5       57.53       62.89      2.00 o
  -8   4   5       43.64       43.52      2.18 o
  -7   4   5       51.20       59.86      1.68 o
  -6   4   5        2.33        3.86      1.14 o
  -5   4   5      353.37      361.01      3.43 o
  -4   4   5      516.64      557.94      3.65 o
  -3   4   5        5.18        4.51      0.29 o
  -2   4   5        2.47        1.42      0.21 o
  -1   4   5      442.44      395.68      2.24 o
   0   4   5      936.15      988.60      5.62 o
   1   4   5      308.90      324.31      1.79 o
   2   4   5        0.33        1.08      0.22 o
   3   4   5      177.00      166.95      1.50 o
   4   4   5      205.02      197.36      3.03 o
   5   4   5        5.82       11.32      3.08 o
   6   4   5        0.37       -0.17      0.53 o
   7   4   5       11.25       14.51      1.23 o
   8   4   5        3.45        1.20      0.58 o
  -9   5   5        7.05        2.49      1.00 o
  -8   5   5      152.45      155.21      3.10 o
  -7   5   5      111.73      120.63      2.77 o
  -6   5   5       55.04       61.77      1.53 o
  -5   5   5       10.06       11.91      0.59 o
  -4   5   5      172.69      154.76      1.37 o
  -3   5   5       11.99       11.00      0.43 o
  -2   5   5       55.18       63.48      0.63 o
  -1   5   5      806.79      937.89      5.11 o
   0   5   5     4498.83     4762.56     36.46 o
   1   5   5      221.66      223.05      1.44 o
   2   5   5       44.00       28.28      0.52 o
   3   5   5        0.69        1.04      0.34 o
   4   5   5       12.78       15.62      0.91 o
   5   5   5     2228.88     2234.32     28.04 o
   6   5   5        9.03        8.95      0.89 o
   7   5   5       16.00       15.80      1.47 o
   8   5   5       32.35       27.55      2.30 o
  -9   6   5        1.01        1.51      0.83 o
  -8   6   5      117.03      115.64      2.66 o
  -7   6   5       56.31       56.28      1.95 o
  -6   6   5      312.23      298.36      4.08 o
  -5   6   5      140.83      128.65      1.82 o
  -4   6   5      668.48      640.54      5.38 o
  -3   6   5     1589.83     1626.84     10.82 o
  -2   6   5       70.21       62.57      0.61 o
  -1   6   5     1213.13     1239.07      7.43 o
   0   6   5      997.39     1008.60      6.14 o
   1   6   5      284.58      291.96      1.83 o
   2   6   5        3.35        5.89      0.32 o
   3   6   5        4.90        8.19      0.78 o
   4   6   5       36.83       37.19      1.26 o
   5   6   5      116.61      107.52      2.28 o
   6   6   5      529.03      551.63      7.44 o
   7   6   5       14.79       17.31      1.19 o
   8   6   5        0.11        0.11      0.67 o
  -9   7   5      172.05      185.78      3.77 o
  -8   7   5       27.99       30.11      1.50 o
  -7   7   5        3.73        2.99      0.87 o
  -6   7   5       26.01       25.70      1.17 o
  -5   7   5       62.70       57.29      1.27 o
  -4   7   5      221.90      221.93      2.63 o
  -3   7   5        8.90       11.10      0.70 o
  -2   7   5       18.25       25.19      0.47 o
  -1   7   5       49.76       64.63      0.66 o
   0   7   5       55.32       28.19      0.44 o
   1   7   5     2888.67     2928.90     22.69 o
   2   7   5      803.63      758.06      6.15 o
   3   7   5       36.90       35.73      1.06 o
   4   7   5      615.14      591.67      6.79 o
   5   7   5      244.52      241.11      3.74 o
   6   7   5       43.59       49.90      1.53 o
   7   7   5       23.30       23.09      1.24 o
   8   7   5        1.27        1.08      1.15 o
  -8   8   5        0.04        0.18      0.58 o
  -7   8   5       28.06       28.60      1.32 o
  -6   8   5       38.62       31.72      1.02 o
  -5   8   5      205.26      193.35      2.77 o
  -4   8   5       88.46       89.28      1.89 o
  -3   8   5      664.60      662.00      7.59 o
  -2   8   5     1169.86     1185.22     10.62 o
  -1   8   5      148.90      148.98      1.25 o
   0   8   5       53.02       51.06      0.60 o
   1   8   5      211.79      203.02      1.81 o
   2   8   5        3.45        6.17      0.57 o
   3   8   5        1.37        1.78      0.61 o
   4   8   5      145.30      138.94      2.68 o
   5   8   5      369.69      343.67      4.67 o
   6   8   5       47.15       49.63      1.39 o
   7   8   5      161.44      149.72      2.45 o
  -8   9   5        3.48        1.31      0.80 o
  -7   9   5       44.90       46.17      1.77 o
  -6   9   5      165.91      165.50      2.78 o
  -5   9   5       45.85       46.44      1.48 o
  -4   9   5      240.35      243.06      3.31 o
  -3   9   5      644.96      646.89      6.46 o
  -2   9   5        0.06        1.54      0.50 o
  -1   9   5       24.70       24.86      0.64 o
   0   9   5       36.82       40.76      1.13 o
   1   9   5       37.05       34.13      1.00 o
   2   9   5       29.88       26.98      0.91 o
   3   9   5        5.00        6.99      0.80 o
   4   9   5        0.24        2.41      0.91 o
   5   9   5       47.81       51.86      1.78 o
   6   9   5       17.48       19.34      0.95 o
   7   9   5        2.86        1.47      0.46 o
  -8  10   5       50.97       57.61      2.15 o
  -7  10   5        3.31        3.13      0.92 o
  -6  10   5       10.47       10.23      0.90 o
  -5  10   5        4.46        4.15      0.94 o
  -4  10   5        0.79        0.59      0.54 o
  -3  10   5      467.87      447.49      4.67 o
  -2  10   5      267.69      275.27      3.34 o
  -1  10   5       29.18       25.92      1.30 o
   0  10   5       60.84       58.94      1.35 o
   1  10   5       54.98       63.98      1.55 o
   2  10   5       42.19       33.13      1.46 o
   3  10   5     1113.60     1083.88     13.53 o
   4  10   5        0.34        0.60      0.55 o
   5  10   5       61.19       65.29      1.62 o
   6  10   5        8.01        5.16      0.79 o
   7  10   5        1.52        3.30      1.55 o
  -7  11   5       20.00       21.55      1.31 o
  -6  11   5        1.75        0.49      0.62 o
  -5  11   5       66.56       70.97      1.52 o
  -4  11   5       66.85       62.39      1.36 o
  -3  11   5        5.43        7.29      0.84 o
  -2  11   5       71.47       58.21      1.55 o
  -1  11   5      400.48      380.34      4.65 o
   0  11   5       23.35       25.08      0.97 o
   1  11   5     1290.30     1242.18     15.46 o
   2  11   5       47.24       54.08      1.80 o
   3  11   5      462.78      433.38     11.73 o
   4  11   5        1.75        2.25      0.84 o
   5  11   5        2.13        2.54      0.65 o
   6  11   5       11.87       16.54      1.11 o
  -7  12   5        3.57        3.41      0.86 o
  -6  12   5       37.96       45.19      1.13 o
  -5  12   5        2.55        1.36      0.66 o
  -4  12   5       19.04       19.44      0.94 o
  -3  12   5       60.53       46.47      1.47 o
  -2  12   5       88.22       82.71      1.75 o
  -1  12   5       12.02       13.94      1.95 o
   0  12   5      308.36      304.06      4.02 o
   1  12   5       78.53       67.97      2.04 o
   2  12   5        4.89        3.17      0.81 o
   3  12   5      164.36      160.02      2.64 o
   4  12   5        3.97        5.48      0.93 o
   5  12   5        1.92        1.73      0.83 o
  -6  13   5       13.09       15.63      1.74 o
  -5  13   5      115.17      120.17      2.12 o
  -4  13   5      302.31      292.77      3.99 o
  -3  13   5        2.76        3.38      0.70 o
  -2  13   5      218.27      209.04      2.82 o
  -1  13   5       38.30       32.25      1.29 o
   0  13   5       74.98       77.43      2.05 o
   1  13   5      123.05      104.61      1.92 o
   2  13   5       79.75       75.62      1.84 o
   3  13   5        0.07        1.36      0.76 o
   4  13   5       71.73       64.57      1.73 o
   5  13   5       16.81       15.87      2.68 o
  -5  14   5      279.90      284.51      5.07 o
  -4  14   5      124.05      127.76      2.01 o
  -3  14   5        1.26        1.52      0.53 o
  -2  14   5       38.59       32.43      1.02 o
  -1  14   5       14.60       16.57      0.99 o
   0  14   5       12.95       15.43      1.16 o
   1  14   5        4.67        2.02      0.48 o
   2  14   5        6.70        6.60      0.76 o
   3  14   5        2.29        0.61      0.47 o
   4  14   5        6.01        2.05      0.81 o
  -4  15   5       76.56       86.60      2.35 o
  -3  15   5       22.67       19.37      0.93 o
  -2  15   5       96.81       99.87      1.60 o
  -1  15   5      175.01      195.48      3.05 o
   0  15   5       19.32       18.19      1.08 o
   1  15   5       37.57       47.22      1.71 o
   2  15   5        1.10        0.86      0.44 o
   3  15   5        0.06        0.29      0.56 o
  -1  16   5       31.13       30.60      1.04 o
   0  16   5        2.06        1.10      0.67 o
 -10   0   6       26.56       30.12      2.95 o
  -9   0   6        2.73        2.33      1.87 o
  -8   0   6      154.29      161.29      3.60 o
  -7   0   6       46.41       39.19      1.99 o
  -6   0   6       50.05       48.31      1.70 o
  -5   0   6      403.40      405.91      7.52 o
  -4   0   6       55.61       44.34      1.11 o
  -3   0   6     2865.23     3008.37     30.15 o
  -2   0   6     3734.76     3639.92     37.46 o
  -1   0   6       16.02       11.54      1.26 o
   0   0   6     2537.90     2494.50     20.09 o
   1   0   6     5186.41     5205.49     54.74 o
   2   0   6      249.81      325.84      3.40 o
   3   0   6        6.62        4.18      0.66 o
   4   0   6     1648.25     1767.35     33.56 o
   5   0   6      262.93      243.37      7.23 o
   6   0   6       74.05       62.84      3.72 o
   7   0   6      482.99      426.13     10.87 o
   8   0   6        4.34        4.92      1.43 o
 -10   1   6       10.57        2.71      1.70 o
  -9   1   6       12.22        8.79      1.89 o
  -8   1   6       16.27       18.57      1.19 o
  -7   1   6        0.52        1.49      0.66 o
  -6   1   6       40.83       47.53      1.29 o
  -5   1   6      425.05      454.16      5.44 o
  -4   1   6      198.14      214.16      1.54 o
  -3   1   6     1612.61     1577.84     10.57 o
  -2   1   6      536.33      620.37      5.71 o
  -1   1   6       81.85       82.84      0.80 o
   0   1   6       93.17       93.16      1.32 o
   1   1   6      514.52      565.55      4.70 o
   2   1   6        5.99        2.10      0.26 o
   3   1   6      348.14      335.04      3.97 o
   4   1   6        1.34        4.56      0.50 o
   5   1   6      792.69      781.47     13.51 o
   6   1   6      207.94      196.56      4.46 o
   7   1   6        2.97        2.76      0.94 o
   8   1   6        2.06        1.82      0.82 o
 -10   2   6        1.18        0.14      0.98 o
  -9   2   6       12.75       14.74      1.14 o
  -8   2   6      180.60      189.44      3.17 o
  -7   2   6       16.56       18.44      1.14 o
  -6   2   6        3.13        3.78      0.84 o
  -5   2   6      401.20      400.43      4.48 o
  -4   2   6     4013.94     4157.93     33.95 o
  -3   2   6      949.55     1051.46      6.40 o
  -2   2   6     2560.93     2731.72     18.20 o
  -1   2   6        8.26       10.63      0.35 o
   0   2   6      318.23      263.18      1.58 o
   1   2   6       94.50       67.64      0.77 o
   2   2   6      343.66      364.41      2.92 o
   3   2   6      950.90     1024.65     10.56 o
   4   2   6        0.13        2.26      0.52 o
   5   2   6       86.71       82.82      2.55 o
   6   2   6       51.07       46.72      1.90 o
   7   2   6       70.79       60.96      2.23 o
   8   2   6       86.65       74.09      2.16 o
  -9   3   6       22.79       19.26      1.23 o
  -8   3   6       23.87       24.03      1.21 o
  -7   3   6       40.44       41.12      1.60 o
  -6   3   6       85.49       92.45      2.07 o
  -5   3   6        0.47        0.21      0.30 o
  -4   3   6      531.51      553.71      3.88 o
  -3   3   6      273.84      303.29      1.91 o
  -2   3   6      487.47      501.74      3.24 o
  -1   3   6        2.90        3.97      0.39 o
   0   3   6      182.45      169.87      1.16 o
   1   3   6      195.69      222.48      1.43 o
   2   3   6     1062.58     1011.74      7.01 o
   3   3   6      230.28      245.74      1.98 o
   4   3   6       66.37       57.43      1.36 o
   5   3   6        8.06        6.77      1.01 o
   6   3   6      106.62       94.95      2.99 o
   7   3   6        2.01        1.58      0.90 o
   8   3   6       96.80       88.43      2.72 o
  -9   4   6       66.61       66.17      2.18 o
  -8   4   6       19.56       24.72      1.25 o
  -7   4   6       75.04       72.96      1.88 o
  -6   4   6        0.26        1.15      0.53 o
  -5   4   6      893.91      907.35     12.83 o
  -4   4   6        6.56       11.84      0.52 o
  -3   4   6       20.49       22.69      0.46 o
  -2   4   6       76.98       67.36      0.58 o
  -1   4   6        1.86        0.88      0.24 o
   0   4   6       22.96       14.80      0.37 o
   1   4   6     1049.55     1022.43      6.88 o
   2   4   6      241.05      245.95      2.36 o
   3   4   6     1569.37     1526.18     13.58 o
   4   4   6      266.17      254.43      3.66 o
   5   4   6       23.00       22.52      1.29 o
   6   4   6        0.34        0.69      0.68 o
   7   4   6      100.54      100.03      2.60 o
   8   4   6       36.69       35.96      1.40 o
  -9   5   6       26.21       27.26      1.64 o
  -8   5   6      161.74      170.17      3.20 o
  -7   5   6      179.10      189.00      2.92 o
  -6   5   6     1379.27     1397.79     14.81 o
  -5   5   6      312.75      318.28      3.30 o
  -4   5   6      170.32      161.68      1.67 o
  -3   5   6       23.80       29.69      0.61 o
  -2   5   6      116.27      117.51      0.96 o
  -1   5   6     1754.45     1929.68     12.10 o
   0   5   6       44.52       21.95      0.37 o
   1   5   6       86.74       87.92      0.84 o
   2   5   6       60.72       48.27      0.68 o
   3   5   6      297.53      280.53      2.83 o
   4   5   6      429.71      437.46      5.38 o
   5   5   6       70.15       68.99      1.95 o
   6   5   6      158.85      149.69      2.51 o
   7   5   6        3.81        3.40      1.06 o
   8   5   6       30.38       34.37      1.81 o
  -9   6   6      149.87      159.83      4.54 o
  -8   6   6       60.04       57.37      1.93 o
  -7   6   6       10.19        9.85      1.17 o
  -6   6   6      280.30      281.49      4.85 o
  -5   6   6      197.87      194.82      2.34 o
  -4   6   6       84.03       81.07      1.40 o
  -3   6   6       11.43       11.80      0.45 o
  -2   6   6      548.09      505.54      2.89 o
  -1   6   6      330.87      344.22      2.14 o
   0   6   6        6.13        6.97      0.31 o
   1   6   6      109.23       96.61      1.12 o
   2   6   6      203.42      208.98      1.73 o
   3   6   6      229.82      215.03      2.55 o
   4   6   6       66.48       65.26      1.63 o
   5   6   6     1476.56     1465.73     18.79 o
   6   6   6      123.83      114.48      2.58 o
   7   6   6       12.09       11.99      1.29 o
   8   6   6        2.72        1.21      1.31 o
  -9   7   6       32.64       35.29      1.87 o
  -8   7   6       48.94       47.33      1.71 o
  -7   7   6      100.67       94.41      2.14 o
  -6   7   6        3.45        2.41      0.82 o
  -5   7   6      158.99      159.18      2.23 o
  -4   7   6       49.56       46.04      1.39 o
  -3   7   6       58.60       62.59      1.14 o
  -2   7   6      158.37      156.50      1.31 o
  -1   7   6        4.21        5.10      0.31 o
   0   7   6       26.72       34.84      0.57 o
   1   7   6       52.10       47.55      0.86 o
   2   7   6       61.66       63.11      1.11 o
   3   7   6     1007.12      991.04     10.29 o
   4   7   6        0.25        1.28      0.70 o
   5   7   6      292.52      289.15      3.94 o
   6   7   6       43.66       43.51      1.62 o
   7   7   6       31.72       31.72      1.32 o
  -8   8   6       21.24       15.33      1.73 o
  -7   8   6       53.59       56.48      1.64 o
  -6   8   6        0.86        0.58      0.54 o
  -5   8   6      134.93      132.26      2.15 o
  -4   8   6       59.35       62.68      1.52 o
  -3   8   6       12.28        7.32      0.74 o
  -2   8   6      622.32      634.23      9.44 o
  -1   8   6      240.59      246.24      2.50 o
   0   8   6       41.80       35.57      0.77 o
   1   8   6      288.96      287.54      3.32 o
   2   8   6        3.27        6.17      0.78 o
   3   8   6      125.31      127.60      2.41 o
   4   8   6      365.69      351.15      5.23 o
   5   8   6       86.17       89.12      1.91 o
   6   8   6        0.16        0.20      0.53 o
   7   8   6       28.18       26.81      1.14 o
  -8   9   6       89.23       84.10      2.19 o
  -7   9   6       62.99       65.28      2.19 o
  -6   9   6       32.60       29.60      1.28 o
  -5   9   6        3.37        3.91      0.66 o
  -4   9   6      432.65      443.17      5.04 o
  -3   9   6       92.40       94.79      1.96 o
  -2   9   6       84.79       97.36      1.56 o
  -1   9   6      249.81      239.95      2.42 o
   0   9   6      490.78      475.36      5.01 o
   1   9   6       37.35       40.93      1.90 o
   2   9   6      147.91      129.94      2.15 o
   3   9   6     1380.83     1357.25     17.77 o
   4   9   6      171.36      167.93      2.74 o
   5   9   6      387.59      382.31      5.40 o
   6   9   6       13.07       10.99      0.88 o
   7   9   6       83.98       84.25      2.03 o
  -8  10   6       92.77       94.92      2.45 o
  -7  10   6        2.24        1.13      0.76 o
  -6  10   6       61.80       53.56      1.42 o
  -5  10   6       44.17       45.31      1.22 o
  -4  10   6     1324.44     1334.93     14.96 o
  -3  10   6      906.14      861.22     10.60 o
  -2  10   6      131.49      110.38      1.78 o
  -1  10   6      143.27      147.77      2.28 o
   0  10   6       92.29       86.95      1.65 o
   1  10   6       79.14       81.01      1.67 o
   2  10   6        0.35        1.38      0.71 o
   3  10   6      219.46      212.86      3.42 o
   4  10   6      193.89      191.24      2.99 o
   5  10   6       14.95       15.05      1.07 o
   6  10   6       31.98       30.70      1.14 o
  -7  11   6        2.77        0.62      0.62 o
  -6  11   6       87.64       92.23      1.95 o
  -5  11   6       21.17       23.92      0.94 o
  -4  11   6      161.35      151.96      2.53 o
  -3  11   6        0.47        2.44      0.80 o
  -2  11   6        0.52        0.90      0.48 o
  -1  11   6        1.22        3.10      0.81 o
   0  11   6      370.49      342.02      3.94 o
   1  11   6        0.08        0.81      0.57 o
   2  11   6      138.24      111.35      2.37 o
   3  11   6       50.14       40.35      1.69 o
   4  11   6       98.36      103.58      2.22 o
   5  11   6        0.53        0.88      0.54 o
   6  11   6       17.39       20.49      1.75 o
  -6  12   6        5.58        2.53      0.49 o
  -5  12   6        1.44        0.92      0.44 o
  -4  12   6        6.27        3.53      0.75 o
  -3  12   6       94.86       91.19      1.92 o
  -2  12   6      198.74      188.00      3.61 o
  -1  12   6        4.50        5.54      0.85 o
   0  12   6      257.25      228.69      3.11 o
   1  12   6       61.52       70.09      1.51 o
   2  12   6       84.45       76.27      1.81 o
   3  12   6       23.07       24.12      1.00 o
   4  12   6       11.04       11.56      0.97 o
   5  12   6       26.32       24.65      1.45 o
  -6  13   6       90.07      108.20      3.13 o
  -5  13   6       12.35       10.38      0.91 o
  -4  13   6      260.73      264.29      3.48 o
  -3  13   6       43.35       46.44      1.33 o
  -2  13   6       33.36       39.75      1.34 o
  -1  13   6       36.69       41.18      1.33 o
   0  13   6        8.85       11.49      1.06 o
   1  13   6      183.49      166.59      2.31 o
   2  13   6       35.56       34.46      1.28 o
   3  13   6       27.64       32.14      1.30 o
   4  13   6        0.62        0.21      0.64 o
  -5  14   6      301.01      327.24      7.10 o
  -4  14   6        0.68        0.19      0.37 o
  -3  14   6       11.50       13.65      0.90 o
  -2  14   6      293.63      301.33      5.02 o
  -1  14   6        2.14        2.82      0.64 o
   0  14   6      204.34      203.86      3.19 o
   1  14   6      240.28      239.50      5.03 o
   2  14   6       52.10       48.90      1.24 o
   3  14   6       10.88        6.77      1.12 o
  -3  15   6       93.83      109.72      2.15 o
  -2  15   6       71.18       72.87      2.85 o
  -1  15   6      151.79      167.25      4.16 o
   0  15   6        3.31        1.82      0.61 o
   1  15   6        0.27       -0.10      0.54 o
   2  15   6       44.23       46.48      1.42 o
  -9   1   7       43.38       41.27      1.42 o
  -8   1   7        0.56        2.34      1.16 o
  -7   1   7        0.18        0.33      0.85 o
  -6   1   7        1.09        3.25      0.56 o
  -5   1   7        2.59        5.45      0.72 o
  -4   1   7     1082.61     1207.10      7.45 o
  -3   1   7        1.97        2.12      0.33 o
  -2   1   7      506.29      521.08      3.92 o
  -1   1   7        6.94        5.61      0.30 o
   0   1   7      396.97      390.64      2.45 o
   1   1   7     1425.52     1701.41     11.29 o
   2   1   7       25.56       17.23      0.52 o
   3   1   7      245.04      245.21      4.19 o
   4   1   7      274.59      265.06      4.76 o
   5   1   7       12.22       14.79      2.78 o
   6   1   7        4.90        9.86      1.43 o
   7   1   7       95.50       96.43      2.49 o
   8   1   7        0.35        0.18      0.73 o
  -9   2   7       27.60       25.37      1.13 o
  -8   2   7       37.27       39.62      1.63 o
  -7   2   7      212.56      210.62      3.21 o
  -6   2   7      265.61      269.97      3.47 o
  -5   2   7        2.71        3.44      0.43 o
  -4   2   7     1032.30     1117.15     11.67 o
  -3   2   7        0.61        1.78      0.29 o
  -2   2   7      973.89      956.83      6.97 o
  -1   2   7      737.94      697.48      4.06 o
   0   2   7     3544.65     3735.86     25.80 o
   1   2   7      202.68      194.36      1.42 o
   2   2   7      993.77      963.84      9.22 o
   3   2   7      533.20      491.96      5.08 o
   4   2   7       62.02       64.69      1.60 o
   5   2   7      408.67      380.97      5.51 o
   6   2   7       41.76       41.45      2.17 o
   7   2   7       91.75       91.86      2.71 o
   8   2   7       19.84       22.22      1.15 o
  -9   3   7       14.69       14.38      1.76 o
  -8   3   7      116.43      117.23      2.52 o
  -7   3   7       84.24       84.91      2.07 o
  -6   3   7      522.83      501.45      5.78 o
  -5   3   7      282.66      273.61      3.01 o
  -4   3   7       13.04        9.83      0.57 o
  -3   3   7        8.12        6.07      0.40 o
  -2   3   7     1043.90     1059.95      6.59 o
  -1   3   7        0.41        0.61      0.20 o
   0   3   7      259.38      256.11      1.53 o
   1   3   7      265.19      260.98      1.63 o
   2   3   7        9.43        6.79      0.36 o
   3   3   7      321.98      313.69      3.80 o
   4   3   7      208.76      204.50      4.05 o
   5   3   7        0.10        0.66      0.64 o
   6   3   7        3.73        3.76      1.30 o
   7   3   7      120.57      138.83      3.14 o
   8   3   7       56.22       59.34      1.86 o
  -9   4   7       10.69        6.46      1.71 o
  -8   4   7       41.52       45.07      1.53 o
  -7   4   7      112.91      111.32      2.39 o
  -6   4   7      355.77      336.20      4.75 o
  -5   4   7       71.35       69.44      1.47 o
  -4   4   7       87.86       85.23      1.22 o
  -3   4   7      165.68      156.76      1.21 o
  -2   4   7      336.85      375.54      2.47 o
  -1   4   7      592.99      613.80      5.13 o
   0   4   7       96.77       89.62      0.75 o
   1   4   7      147.66      179.49      1.17 o
   2   4   7        2.36        0.98      0.25 o
   3   4   7      369.52      366.48      4.26 o
   4   4   7      936.46      963.08     12.35 o
   5   4   7        6.33        6.45      0.98 o
   6   4   7      104.27      102.42      2.26 o
   7   4   7       18.94       17.05      1.28 o
   8   4   7        0.23        0.24      1.21 o
  -9   5   7        0.46        0.38      0.80 o
  -8   5   7        0.08        1.01      0.65 o
  -7   5   7       47.45       48.73      1.58 o
  -6   5   7      143.72      131.34      2.28 o
  -5   5   7        3.44        3.06      0.69 o
  -4   5   7        8.43        8.89      0.71 o
  -3   5   7      236.69      210.82      1.87 o
  -2   5   7      307.41      322.92      2.10 o
  -1   5   7       87.09      102.83      0.83 o
   0   5   7       74.73       78.41      0.75 o
   1   5   7      390.47      392.29      2.62 o
   2   5   7       41.70       43.58      0.70 o
   3   5   7     1026.70     1000.28     11.26 o
   4   5   7        0.30        2.54      0.87 o
   5   5   7       21.49       23.06      1.32 o
   6   5   7        9.72       11.42      0.90 o
   7   5   7       25.98       25.67      1.22 o
  -9   6   7        7.27        5.01      1.13 o
  -8   6   7        0.05        0.23      0.62 o
  -7   6   7       60.18       61.62      2.09 o
  -6   6   7      109.13      114.26      1.87 o
  -5   6   7      456.24      463.34      4.80 o
  -4   6   7      971.79      990.81      9.49 o
  -3   6   7      136.97      151.64      1.57 o
  -2   6   7        0.39        0.88      0.30 o
  -1   6   7      137.22      128.18      0.99 o
   0   6   7       20.31       24.00      0.52 o
   1   6   7      181.25      182.84      1.69 o
   2   6   7      314.79      300.99      3.00 o
   3   6   7      627.15      594.09      6.93 o
   4   6   7       46.68       41.17      1.53 o
   5   6   7       67.41       66.58      1.72 o
   6   6   7       40.61       41.76      1.44 o
   7   6   7        0.81        0.93      1.02 o
  -9   7   7       19.13       24.69      5.44 o
  -8   7   7       24.66       28.59      1.53 o
  -7   7   7       56.54       52.54      2.07 o
  -6   7   7      312.13      302.66      6.50 o
  -5   7   7        2.43        2.57      0.61 o
  -4   7   7      303.81      288.10      3.68 o
  -3   7   7      952.97      928.82      9.89 o
  -2   7   7      219.41      191.84      2.03 o
  -1   7   7       30.89       29.86      0.51 o
   0   7   7       72.42       59.39      0.89 o
   1   7   7      592.34      583.67      5.53 o
   2   7   7      179.43      174.18      2.21 o
   3   7   7     1829.61     1757.35     29.80 o
   4   7   7       70.30       66.51      1.66 o
   5   7   7      178.33      162.14      2.97 o
   6   7   7       22.34       25.16      1.26 o
   7   7   7       72.47       81.63      2.40 o
  -8   8   7      110.21      109.41      2.61 o
  -7   8   7       77.56       73.78      2.49 o
  -6   8   7        0.62        0.90      0.58 o
  -5   8   7       46.63       43.85      1.31 o
  -4   8   7       15.74       15.68      1.14 o
  -3   8   7       52.41       54.47      1.60 o
  -2   8   7      778.26      752.01      8.22 o
  -1   8   7      424.28      370.94      3.36 o
   0   8   7       33.69       27.86      0.82 o
   1   8   7        5.67        7.55      0.61 o
   2   8   7      157.55      144.99      2.17 o
   3   8   7       41.30       40.53      1.45 o
   4   8   7       43.17       45.10      2.06 o
   5   8   7      704.37      690.60     10.31 o
   6   8   7        6.14        6.81      0.78 o
   7   8   7       24.31       23.81      1.84 o
  -8   9   7       24.22       19.29      1.36 o
  -7   9   7       38.64       38.21      2.13 o
  -6   9   7        1.85        1.34      0.58 o
  -5   9   7      163.64      146.05      2.41 o
  -4   9   7       97.07      100.63      2.12 o
  -3   9   7        0.03        0.84      0.63 o
  -2   9   7        2.48        2.49      0.66 o
  -1   9   7       66.02       65.20      1.46 o
   0   9   7        0.05        0.75      0.45 o
   1   9   7       17.34       23.28      0.87 o
   2   9   7       14.03       16.66      1.02 o
   3   9   7       22.84       24.27      1.16 o
   4   9   7       50.21       44.84      1.63 o
   5   9   7       46.29       46.65      1.46 o
   6   9   7       31.52       30.60      1.36 o
  -7  10   7       14.75       16.55      1.15 o
  -6  10   7        6.08        4.54      0.80 o
  -5  10   7       39.01       34.45      1.29 o
  -4  10   7      531.42      526.22      6.48 o
  -3  10   7        0.43        1.35      0.66 o
  -2  10   7      121.44      113.21      1.90 o
  -1  10   7      351.39      315.40      5.26 o
   0  10   7      312.68      324.44      3.64 o
   1  10   7       13.19       12.64      0.85 o
   2  10   7       10.83        7.26      0.91 o
   3  10   7       49.35       58.38      1.79 o
   4  10   7        0.07        0.75      0.65 o
   5  10   7      203.50      198.44      3.02 o
   6  10   7        1.73        1.81      0.67 o
  -7  11   7        1.91        1.51      0.72 o
  -6  11   7       10.12       10.90      0.72 o
  -5  11   7      114.17      117.41      2.02 o
  -4  11   7       57.52       61.46      1.79 o
  -3  11   7       13.09       16.44      0.94 o
  -2  11   7       91.54       98.05      2.13 o
  -1  11   7       10.29        6.33      1.05 o
   0  11   7      121.31      112.32      1.71 o
   1  11   7      292.93      256.27      3.69 o
   2  11   7      236.39      210.74      5.06 o
   3  11   7      330.88      338.17      4.85 o
   4  11   7       27.20       27.37      1.49 o
   5  11   7        1.24        0.15      0.39 o
  -6  12   7        0.30        0.44      0.51 o
  -5  12   7      228.12      226.29      2.76 o
  -4  12   7      321.93      332.51      4.50 o
  -3  12   7       30.16       36.42      1.28 o
  -2  12   7        0.73        0.79      0.84 o
  -1  12   7       54.84       53.34      1.47 o
   0  12   7      279.89      274.71      3.44 o
   1  12   7       36.73       39.42      1.17 o
   2  12   7      259.05      241.31      3.32 o
   3  12   7       11.92       11.59      1.01 o
   4  12   7       12.29       10.63      1.39 o
   5  12   7       20.56       23.93      1.46 o
  -5  13   7       37.51       28.24      1.38 o
  -4  13   7       16.23       16.88      0.91 o
  -3  13   7       13.02       12.19      1.01 o
  -2  13   7       40.86       44.42      1.78 o
  -1  13   7        9.11        6.06      0.83 o
   0  13   7      110.08      121.57      2.33 o
   1  13   7       52.52       46.11      1.13 o
   2  13   7       55.50       52.84      1.40 o
   3  13   7        0.05        0.25      0.51 o
   4  13   7       16.21       12.98      1.04 o
  -4  14   7        9.25       13.30      1.24 o
  -3  14   7       26.79       25.05      1.08 o
  -2  14   7        2.05        2.55      0.82 o
  -1  14   7      144.89      146.30      3.42 o
   0  14   7        5.53        1.12      0.64 o
   1  14   7        0.66        1.16      0.43 o
   2  14   7      115.32      121.28      2.22 o
   3  14   7       82.48       86.05      1.89 o
  -2  15   7        1.26        0.45      0.54 o
  -1  15   7        6.28        0.72      0.53 o
   0  15   7       83.02       88.72      1.95 o
   1  15   7       24.71       30.10      1.23 o
  -9   0   8        1.24        1.36      1.16 o
  -8   0   8        9.09       10.42      1.32 o
  -7   0   8       20.83       22.14      1.91 o
  -6   0   8      641.95      643.00      9.38 o
  -5   0   8       37.63       40.03      2.12 o
  -4   0   8      108.22      131.29      1.76 o
  -3   0   8      111.33      109.20      1.51 o
  -2   0   8     1578.18     1726.48     15.17 o
  -1   0   8       75.80       79.53      1.52 o
   0   0   8      279.76      282.19      2.59 o
   1   0   8     3407.86     3743.33     43.39 o
   2   0   8      234.50      236.33      3.40 o
   3   0   8       10.44       11.36      1.37 o
   4   0   8       48.47       60.75      2.47 o
   5   0   8      217.43      213.29      6.68 o
   6   0   8      614.97      599.00     14.63 o
   7   0   8        1.61       -0.31      0.98 o
   8   0   8       12.05        6.48      2.44 o
  -9   1   8       14.13       12.89      1.22 o
  -8   1   8       63.76       62.14      1.97 o
  -7   1   8        4.80        3.49      0.80 o
  -6   1   8        2.91        2.10      0.50 o
  -5   1   8      381.14      366.62      4.07 o
  -4   1   8       46.30       48.86      1.39 o
  -3   1   8      269.57      288.84      2.17 o
  -2   1   8        8.78       16.88      0.48 o
  -1   1   8      206.93      223.83      1.50 o
   0   1   8        5.62        6.40      0.45 o
   1   1   8      841.84      853.44      7.20 o
   2   1   8     1574.40     1615.19     13.87 o
   3   1   8        0.51        0.90      0.54 o
   4   1   8       62.83       57.95      1.58 o
   5   1   8       28.78       37.16      1.57 o
   6   1   8      132.73      130.31      3.36 o
   7   1   8       84.59       68.84      2.09 o
   8   1   8        0.84        0.07      0.95 o
  -9   2   8        4.68        2.13      0.79 o
  -8   2   8        0.00       -0.06      0.74 o
  -7   2   8       78.60       81.21      2.01 o
  -6   2   8      144.86      130.67      2.18 o
  -5   2   8      112.93      105.56      1.92 o
  -4   2   8      146.69      147.10      1.86 o
  -3   2   8      248.47      248.96      1.68 o
  -2   2   8      506.86      476.38      2.94 o
  -1   2   8      422.06      469.07      3.15 o
   0   2   8     3185.93     3538.94     23.87 o
   1   2   8      219.73      196.21      1.46 o
   2   2   8      150.40      150.56      1.56 o
   3   2   8      198.31      204.21      4.85 o
   4   2   8       98.86      101.23      1.78 o
   5   2   8       67.90       58.29      1.66 o
   6   2   8       10.26       12.74      2.19 o
   7   2   8       10.04        7.98      1.22 o
   8   2   8       13.32       11.12      1.17 o
  -9   3   8       14.32        9.42      1.79 o
  -8   3   8        3.73        3.59      0.78 o
  -7   3   8       26.07       23.65      1.33 o
  -6   3   8     1793.35     1786.67     19.64 o
  -5   3   8       11.17       12.43      0.72 o
  -4   3   8       51.13       49.32      1.00 o
  -3   3   8        0.02        1.23      0.28 o
  -2   3   8       12.45       10.31      0.68 o
  -1   3   8      977.30      921.68      5.23 o
   0   3   8        3.95        3.02      0.28 o
   1   3   8        1.98        1.96      0.27 o
   2   3   8        3.39        4.27      0.58 o
   3   3   8       16.19       14.98      0.80 o
   4   3   8      223.99      222.46      5.57 o
   5   3   8        7.24        8.99      1.14 o
   6   3   8       23.80       21.96      2.00 o
   7   3   8       31.72       36.73      1.68 o
  -9   4   8       42.39       46.22      2.24 o
  -8   4   8      130.43      133.47      5.64 o
  -7   4   8      239.99      244.36      4.02 o
  -6   4   8      972.02      943.50     11.08 o
  -5   4   8      728.25      738.90      7.32 o
  -4   4   8        1.58        2.88      0.58 o
  -3   4   8      690.12      710.18      6.72 o
  -2   4   8      180.37      204.03      1.56 o
  -1   4   8       46.14       47.33      0.66 o
   0   4   8      618.36      618.79      3.59 o
   1   4   8      117.61      119.09      1.31 o
   2   4   8      106.68      110.29      1.59 o
   3   4   8     1699.09     1618.56     19.10 o
   4   4   8      172.81      163.14      3.12 o
   5   4   8        5.62        6.32      0.90 o
   6   4   8        1.85        2.33      0.71 o
   7   4   8        8.62        7.23      1.00 o
  -9   5   8        0.09       -0.21      0.75 o
  -8   5   8      178.25      176.08      2.90 o
  -7   5   8      204.87      204.90      3.45 o
  -6   5   8       95.79       93.30      1.62 o
  -5   5   8      810.35      820.24      8.55 o
  -4   5   8       20.52       22.86      0.91 o
  -3   5   8       42.87       37.69      0.94 o
  -2   5   8     1051.82     1075.16      8.09 o
  -1   5   8      731.63      710.73      4.34 o
   0   5   8        0.88        1.34      0.31 o
   1   5   8      602.18      601.01      4.86 o
   2   5   8       35.36       28.19      1.02 o
   3   5   8      534.22      501.54      6.63 o
   4   5   8      327.38      321.56      4.70 o
   5   5   8      172.53      166.23      3.29 o
   6   5   8       19.34       22.64      1.11 o
   7   5   8        1.77        0.93      0.56 o
  -9   6   8       16.17       14.86      2.74 o
  -8   6   8       83.24       73.39      3.13 o
  -7   6   8      404.88      400.66     10.98 o
  -6   6   8      187.78      185.62      5.83 o
  -5   6   8      231.42      234.30      2.85 o
  -4   6   8      431.48      444.92      4.97 o
  -3   6   8       17.33       16.60      0.85 o
  -2   6   8      230.63      236.25      2.33 o
  -1   6   8       23.99       22.67      0.57 o
   0   6   8      108.71       94.46      1.17 o
   1   6   8        3.00        3.46      0.48 o
   2   6   8        0.19        1.37      0.56 o
   3   6   8      908.36      864.85     10.90 o
   4   6   8      176.25      162.21      2.72 o
   5   6   8      127.36      137.40      5.40 o
   6   6   8        0.11        0.23      0.44 o
   7   6   8       35.64       40.30      1.71 o
  -8   7   8       27.41       25.82      1.30 o
  -7   7   8        0.17        0.68      0.58 o
  -6   7   8       39.16       40.63      1.36 o
  -5   7   8        0.17        0.10      0.51 o
  -4   7   8      124.04      126.80      2.21 o
  -3   7   8      454.34      447.02      4.79 o
  -2   7   8      195.24      182.44      2.25 o
  -1   7   8        2.50        2.43      0.45 o
   0   7   8       10.32       11.95      0.67 o
   1   7   8       19.08       20.58      0.80 o
   2   7   8      125.81      122.86      1.70 o
   3   7   8      356.69      351.51      5.64 o
   4   7   8        0.44        1.72      0.73 o
   5   7   8        5.53        6.07      0.88 o
   6   7   8        0.88        0.80      0.56 o
   7   7   8        0.16       -0.21      0.75 o
  -8   8   8       91.59       95.56      2.51 o
  -7   8   8       31.42       33.22      1.44 o
  -6   8   8      366.01      366.08      6.71 o
  -5   8   8      230.31      241.87      4.24 o
  -4   8   8      211.77      210.07      3.23 o
  -3   8   8       46.75       49.82      1.65 o
  -2   8   8      442.67      448.89      4.75 o
  -1   8   8      280.18      266.75      2.75 o
   0   8   8      101.42       90.52      1.44 o
   1   8   8       54.20       48.73      1.12 o
   2   8   8       72.61       70.44      1.38 o
   3   8   8        7.12        7.30      0.98 o
   4   8   8        6.10        5.34      1.56 o
   5   8   8        5.04        5.75      1.07 o
   6   8   8       29.40       31.32      2.04 o
  -8   9   8        0.60        0.30      0.78 o
  -7   9   8        2.90        1.72      0.59 o
  -6   9   8       86.17       85.08      1.72 o
  -5   9   8      293.42      300.38      4.04 o
  -4   9   8      234.08      241.08      3.49 o
  -3   9   8        0.09        0.00      0.52 o
  -2   9   8       52.86       60.04      1.72 o
  -1   9   8      208.73      210.15      3.34 o
   0   9   8      366.35      325.68      5.29 o
   1   9   8       12.35       10.84      0.72 o
   2   9   8      429.06      411.71      4.90 o
   3   9   8       34.25       33.72      1.44 o
   4   9   8        0.57        1.24      0.87 o
   5   9   8      356.79      384.71      5.94 o
   6   9   8        1.59        1.48      0.68 o
  -7  10   8       22.12       21.54      1.06 o
  -6  10   8       17.11       18.81      1.15 o
  -5  10   8      336.44      338.70      4.43 o
  -4  10   8      122.95      124.89      2.38 o
  -3  10   8      116.13      113.88      2.06 o
  -2  10   8      352.59      334.03      4.35 o
  -1  10   8      198.22      175.35      3.15 o
   0  10   8       85.93       67.08      1.40 o
   1  10   8      176.22      175.56      3.11 o
   2  10   8        2.21        2.00      0.56 o
   3  10   8       69.50       71.01      1.67 o
   4  10   8        1.93        2.41      0.68 o
   5  10   8        0.17        0.07      0.61 o
  -6  11   8       11.18       10.50      0.82 o
  -5  11   8        5.42        4.54      0.73 o
  -4  11   8       90.72       92.92      1.87 o
  -3  11   8        7.61        5.68      0.69 o
  -2  11   8       43.73       47.72      2.19 o
  -1  11   8        1.63        1.44      0.51 o
   0  11   8        5.51        6.34      0.61 o
   1  11   8        4.85        3.04      0.58 o
   2  11   8        8.61       10.81      0.88 o
   3  11   8       21.12       20.27      1.08 o
   4  11   8        5.10        5.35      0.84 o
   5  11   8       13.36       17.10      2.08 o
  -6  12   8        4.03        2.99      1.04 o
  -5  12   8        5.76        2.21      0.50 o
  -4  12   8        7.30        8.48      1.06 o
  -3  12   8      215.44      203.85      2.98 o
  -2  12   8        0.07        0.20      0.70 o
  -1  12   8       18.36       18.82      1.02 o
   0  12   8      135.62      123.82      2.20 o
   1  12   8       14.86       10.68      0.86 o
   2  12   8       35.43       34.69      1.17 o
   3  12   8       18.04       23.89      1.21 o
   4  12   8       15.42       17.90      1.06 o
  -5  13   8        3.09        1.84      0.57 o
  -4  13   8       38.06       46.28      1.22 o
  -3  13   8       47.20       49.13      1.76 o
  -2  13   8       84.57       85.83      2.23 o
  -1  13   8       11.96        6.84      1.17 o
   0  13   8        2.80        1.89      0.51 o
   1  13   8      104.95      101.64      1.71 o
   2  13   8       81.78       91.41      2.42 o
   3  13   8      105.96      117.42      2.27 o
  -3  14   8      161.94      199.95      3.32 o
  -2  14   8      195.78      219.93      3.56 o
  -1  14   8      160.36      155.58      4.28 o
   0  14   8      121.87      124.34      3.93 o
   1  14   8        3.43        2.60      0.58 o
   2  14   8        3.03        1.53      0.65 o
  -9   1   9       46.88       46.28      1.89 o
  -8   1   9        5.82        6.26      1.05 o
  -7   1   9       31.98       30.57      1.49 o
  -6   1   9       87.36       83.18      1.51 o
  -5   1   9        7.18        5.30      0.69 o
  -4   1   9      542.28      547.08      4.53 o
  -3   1   9      195.89      200.25      1.78 o
  -2   1   9      303.28      354.38      3.12 o
  -1   1   9      612.07      659.39      4.65 o
   0   1   9      302.62      317.96      2.16 o
   1   1   9       45.50       35.21      0.64 o
   2   1   9       30.79       40.89      1.41 o
   3   1   9        8.86       10.50      0.94 o
   4   1   9        4.98       12.54      1.88 o
   5   1   9      185.75      154.46      3.77 o
   6   1   9        0.51        0.56      0.67 o
   7   1   9        8.80       10.70      1.47 o
  -9   2   9       89.01       81.66      2.40 o
  -8   2   9       15.18       14.93      1.42 o
  -7   2   9        1.35        1.41      0.74 o
  -6   2   9      264.75      252.05      3.45 o
  -5   2   9        4.65        1.80      0.53 o
  -4   2   9      203.45      193.67      2.16 o
  -3   2   9       62.00       55.22      0.84 o
  -2   2   9       66.27       76.40      0.96 o
  -1   2   9      280.69      349.00      2.45 o
   0   2   9        3.89       11.23      0.42 o
   1   2   9       23.53       19.92      0.54 o
   2   2   9      411.26      398.56      4.12 o
   3   2   9       53.33       58.50      1.53 o
   4   2   9      335.04      343.56      4.29 o
   5   2   9      491.26      500.20      9.12 o
   6   2   9        7.84        6.06      1.22 o
   7   2   9       48.21       62.77      7.49 o
  -9   3   9        2.60        1.30      0.69 o
  -8   3   9        8.52       10.34      1.22 o
  -7   3   9       25.70       21.23      1.30 o
  -6   3   9      338.57      326.82      3.92 o
  -5   3   9       65.15       59.31      1.28 o
  -4   3   9      216.22      204.09      2.38 o
  -3   3   9      797.66      809.34      6.98 o
  -2   3   9       60.37       67.70      0.89 o
  -1   3   9      192.14      174.42      1.48 o
   0   3   9     1156.75     1148.80      7.86 o
   1   3   9       74.11       69.32      0.86 o
   2   3   9      743.16      762.50     11.06 o
   3   3   9       99.98       93.82      4.32 o
   4   3   9       11.37       11.09      1.12 o
   5   3   9       36.08       31.05      1.74 o
   6   3   9       12.26       13.34      1.38 o
   7   3   9        0.37        0.65      0.70 o
  -9   4   9        0.31        0.12      0.71 o
  -8   4   9       70.66       66.09      1.92 o
  -7   4   9        9.01       10.88      1.13 o
  -6   4   9       55.70       52.03      1.30 o
  -5   4   9      215.49      213.86      2.76 o
  -4   4   9        7.50        7.43      0.81 o
  -3   4   9      162.96      161.22      2.22 o
  -2   4   9        2.43        3.34      0.41 o
  -1   4   9        0.60        1.21      0.37 o
   0   4   9       32.41       31.97      0.51 o
   1   4   9      121.35      114.26      1.72 o
   2   4   9      271.63      271.27      3.50 o
   3   4   9      781.68      765.93     14.73 o
   4   4   9        4.30        4.14      0.91 o
   5   4   9        5.97        7.39      0.88 o
   6   4   9       13.40       13.37      0.97 o
   7   4   9       27.74       33.66      1.36 o
  -9   5   9       46.43       49.76      1.91 o
  -8   5   9       15.28        6.18      1.15 o
  -7   5   9        0.17        0.17      0.59 o
  -6   5   9       77.03       70.60      1.45 o
  -5   5   9       25.27       28.41      1.16 o
  -4   5   9      130.15      126.14      2.05 o
  -3   5   9       11.73       11.42      0.81 o
  -2   5   9      166.19      187.52      2.08 o
  -1   5   9        4.79        5.54      0.65 o
   0   5   9        0.35        1.17      0.37 o
   1   5   9        0.80        0.36      0.32 o
   2   5   9       62.01       68.90      1.60 o
   3   5   9      807.65      803.14     14.83 o
   4   5   9        5.70        6.30      0.89 o
   5   5   9        1.26        2.03      0.71 o
   6   5   9       12.31       17.42      1.04 o
   7   5   9        1.46        0.55      0.81 o
  -8   6   9       68.65       60.85      2.14 o
  -7   6   9      277.14      273.20      7.32 o
  -6   6   9       95.63       97.72      1.76 o
  -5   6   9       41.68       36.29      1.29 o
  -4   6   9        2.69        1.61      0.66 o
  -3   6   9      348.89      353.38      3.92 o
  -2   6   9        1.93        1.88      0.49 o
  -1   6   9       24.80       22.00      0.96 o
   0   6   9      117.98      118.70      1.43 o
   1   6   9      189.24      175.74      2.00 o
   2   6   9       53.29       62.36      2.39 o
   3   6   9      157.37      154.85      2.60 o
   4   6   9       33.57       33.02      1.27 o
   5   6   9      108.69      107.44      2.06 o
   6   6   9        0.29        0.29      0.42 o
  -8   7   9       53.19       51.84      2.35 o
  -7   7   9        2.76        1.72      0.53 o
  -6   7   9        0.46        0.50      0.46 o
  -5   7   9       12.04        9.71      0.89 o
  -4   7   9        2.11        2.78      0.73 o
  -3   7   9      966.85      955.83      9.80 o
  -2   7   9     1106.13     1141.59     12.97 o
  -1   7   9       70.97       69.92      1.33 o
   0   7   9      294.09      286.89      2.95 o
   1   7   9      367.76      359.46      3.70 o
   2   7   9       83.01       78.85      2.46 o
   3   7   9      737.08      729.45      9.75 o
   4   7   9        0.85        1.14      0.68 o
   5   7   9        8.02        6.24      0.79 o
   6   7   9       19.63       20.21      0.93 o
  -8   8   9        4.07        3.30      1.14 o
  -7   8   9        1.49        1.72      0.48 o
  -6   8   9       75.66       77.71      1.70 o
  -5   8   9        8.23        8.66      0.98 o
  -4   8   9       88.45       88.04      2.02 o
  -3   8   9       85.71       90.98      1.75 o
  -2   8   9      197.04      182.49      2.57 o
  -1   8   9        9.00       12.72      1.07 o
   0   8   9       61.37       66.70      1.18 o
   1   8   9     2281.58     2278.23     44.24 o
   2   8   9      121.62      120.40      3.33 o
   3   8   9       20.75       20.40      1.16 o
   4   8   9        8.93        9.68      1.21 o
   5   8   9       60.80       63.64      1.99 o
   6   8   9        0.24        0.26      0.63 o
  -7   9   9        2.00        0.87      0.35 o
  -6   9   9      452.37      449.07      5.31 o
  -5   9   9      206.72      205.10      3.07 o
  -4   9   9        4.44        5.85      0.90 o
  -3   9   9       42.35       44.52      1.39 o
  -2   9   9        4.37        3.62      0.70 o
  -1   9   9        8.42        6.73      0.69 o
   0   9   9        2.56        0.85      0.42 o
   1   9   9      284.27      285.08      6.36 o
   2   9   9       16.09       14.71      0.93 o
   3   9   9        3.53        3.05      0.93 o
   4   9   9       14.59       17.78      1.34 o
   5   9   9       28.19       29.82      1.43 o
  -7  10   9        0.15        0.48      0.83 o
  -6  10   9      162.85      161.65      3.00 o
  -5  10   9       95.36       90.43      1.99 o
  -4  10   9       72.63       71.13      1.76 o
  -3  10   9       17.73       14.76      1.06 o
  -2  10   9        6.82        5.77      0.75 o
  -1  10   9       23.13       14.28      1.01 o
   0  10   9      104.66       81.67      1.45 o
   1  10   9      181.68      175.73      3.18 o
   2  10   9      127.39      124.17      2.00 o
   3  10   9        8.61       10.71      0.88 o
   4  10   9      108.04      110.84      2.53 o
   5  10   9        0.45        0.05      0.52 o
  -6  11   9        2.33        1.99      0.62 o
  -5  11   9        0.05        0.28      0.47 o
  -4  11   9       34.76       31.44      1.18 o
  -3  11   9      421.06      406.54      5.13 o
  -2  11   9        2.82        2.94      0.74 o
  -1  11   9       71.49       70.54      1.89 o
   0  11   9      308.40      299.05      3.21 o
   1  11   9       39.37       38.15      1.22 o
   2  11   9       18.12       18.44      0.88 o
   3  11   9      105.68      100.49      3.20 o
   4  11   9       40.02       50.08      1.96 o
  -5  12   9       43.41       47.60      1.28 o
  -4  12   9        7.93        8.15      1.22 o
  -3  12   9        0.12        0.33      0.50 o
  -2  12   9       32.33       37.13      1.65 o
  -1  12   9       15.07       18.17      1.22 o
   0  12   9       15.44       16.71      1.03 o
   1  12   9        9.82        7.21      0.68 o
   2  12   9      134.46      142.76      2.25 o
   3  12   9       60.37       64.08      1.58 o
  -4  13   9        0.11        0.21      0.57 o
  -3  13   9       25.05       33.46      1.75 o
  -2  13   9       33.07       32.91      1.48 o
  -1  13   9       17.18       19.46      2.37 o
   0  13   9       20.83       20.78      0.86 o
   1  13   9        4.07        3.16      0.54 o
   2  13   9        0.29        0.22      0.48 o
  -2  14   9        0.72        0.02      0.48 o
  -1  14   9       41.21       40.73      1.54 o
   0  14   9        9.02        7.05      4.76 o
  -9   0  10       39.95       37.99      2.43 o
  -8   0  10      147.67      147.73      4.72 o
  -7   0  10       20.06       19.46      1.28 o
  -6   0  10       12.89        9.17      1.35 o
  -5   0  10        3.46        2.45      0.84 o
  -4   0  10      229.82      230.13      5.67 o
  -3   0  10       12.15       14.68      1.14 o
  -2   0  10      438.02      425.20      6.21 o
  -1   0  10      195.80      191.08      3.38 o
   0   0  10      176.78      165.39      3.06 o
   1   0  10     1015.74     1123.24     16.21 o
   2   0  10      333.40      315.98     17.38 o
   3   0  10      905.76      892.47     24.61 o
   4   0  10      181.15      154.87      4.03 o
   5   0  10      248.44      227.75      7.31 o
   6   0  10       80.49       89.48      4.20 o
   7   0  10       46.57       46.91      4.13 o
  -9   1  10        7.41        5.56      1.08 o
  -8   1  10       80.11       82.82      2.15 o
  -7   1  10      181.89      180.42      2.72 o
  -6   1  10      168.89      161.94      2.27 o
  -5   1  10       16.78       17.36      0.87 o
  -4   1  10        2.43        3.52      0.52 o
  -3   1  10        9.18       11.69      0.75 o
  -2   1  10       98.09       96.54      1.64 o
  -1   1  10      705.02      738.40      6.95 o
   0   1  10        0.09        0.39      0.40 o
   1   1  10       87.38       86.16      1.43 o
   2   1  10      124.79      117.67      1.94 o
   3   1  10        0.08       -0.02      0.52 o
   4   1  10       34.79       30.09      1.33 o
   5   1  10       23.81       18.76      1.66 o
   6   1  10       22.23       28.11      1.26 o
   7   1  10       55.38       60.11      3.51 o
  -9   2  10        8.24        7.06      1.10 o
  -8   2  10      111.98      112.56      2.54 o
  -7   2  10        0.67        1.12      0.61 o
  -6   2  10       12.66       13.11      0.86 o
  -5   2  10      188.77      174.50      2.96 o
  -4   2  10      336.77      337.07      3.74 o
  -3   2  10       28.14       28.25      0.91 o
  -2   2  10      345.43      319.09      3.16 o
  -1   2  10     1343.94     1417.19     13.71 o
   0   2  10       14.90       21.34      0.85 o
   1   2  10       76.96       76.61      1.16 o
   2   2  10      129.05      128.32      2.03 o
   3   2  10      120.36      129.44      2.67 o
   4   2  10        3.47        2.51      0.68 o
   5   2  10       26.05       29.41      1.44 o
   6   2  10        0.12        0.34      0.81 o
   7   2  10        4.34        3.93      0.80 o
  -9   3  10       39.51       52.62      5.94 o
  -8   3  10       47.31       38.91      1.39 o
  -7   3  10       43.09       38.94      1.26 o
  -6   3  10       46.26       44.57      1.32 o
  -5   3  10      429.28      415.44      6.77 o
  -4   3  10      417.16      424.29      5.03 o
  -3   3  10      287.50      300.09      3.16 o
  -2   3  10       36.66       44.26      1.22 o
  -1   3  10      302.34      310.17      4.96 o
   0   3  10       55.79       51.36      0.95 o
   1   3  10      481.58      467.19      4.45 o
   2   3  10        4.49        5.65      1.16 o
   3   3  10      140.81      124.17      3.07 o
   4   3  10      282.89      277.83      8.54 o
   5   3  10        4.18        4.06      0.88 o
   6   3  10       16.09       12.82      1.34 o
  -8   4  10       65.02       51.36      1.50 o
  -7   4  10       28.42       26.57      1.09 o
  -6   4  10      100.19       92.78      1.79 o
  -5   4  10        2.55        2.17      0.59 o
  -4   4  10       22.48       26.07      1.11 o
  -3   4  10     1506.44     1498.72     15.12 o
  -2   4  10     1300.85     1299.22     12.26 o
  -1   4  10      907.93      907.88      9.20 o
   0   4  10      138.66      130.61      1.48 o
   1   4  10     1004.33      954.76      9.42 o
   2   4  10     1185.35     1213.48     14.21 o
   3   4  10       33.38       32.85      1.18 o
   4   4  10       36.59       38.07      1.44 o
   5   4  10       68.19       76.67      1.79 o
   6   4  10       28.94       29.27      1.48 o
  -8   5  10      171.13      152.26      2.81 o
  -7   5  10       91.62       82.92      2.03 o
  -6   5  10       10.79       12.38      0.89 o
  -5   5  10      866.68      894.64     10.02 o
  -4   5  10       93.73       95.92      1.73 o
  -3   5  10       31.95       28.52      1.08 o
  -2   5  10       67.66       61.98      1.42 o
  -1   5  10       54.31       53.68      1.24 o
   0   5  10       10.82        9.31      0.57 o
   1   5  10       12.88       14.07      1.10 o
   2   5  10      132.98      128.11      2.76 o
   3   5  10        5.85        5.66      0.88 o
   4   5  10       27.16       22.70      1.17 o
   5   5  10        0.17        0.20      0.49 o
   6   5  10        8.05        8.81      0.95 o
  -8   6  10      385.05      388.09      9.72 o
  -7   6  10      164.04      154.42      2.78 o
  -6   6  10       87.40       82.87      1.59 o
  -5   6  10       43.02       47.48      1.39 o
  -4   6  10      204.72      192.99      2.67 o
  -3   6  10      217.86      216.31      2.97 o
  -2   6  10       73.84       77.29      1.52 o
  -1   6  10       65.98       70.80      1.38 o
   0   6  10      113.39      110.76      1.65 o
   1   6  10       39.49       41.31      1.25 o
   2   6  10      597.56      577.40     12.62 o
   3   6  10       13.90       15.22      1.21 o
   4   6  10      115.09      113.43      2.23 o
   5   6  10        7.16        5.42      0.77 o
   6   6  10       27.06       34.92      1.90 o
  -8   7  10      101.78      107.51      3.58 o
  -7   7  10       64.61       62.05      1.59 o
  -6   7  10      176.96      174.13      2.74 o
  -5   7  10        1.86        2.02      0.66 o
  -4   7  10        8.83        6.50      1.12 o
  -3   7  10       63.10       59.80      1.37 o
  -2   7  10      202.81      204.97      3.03 o
  -1   7  10      147.43      141.16      1.93 o
   0   7  10       23.92       20.17      0.74 o
   1   7  10      275.20      272.72      3.72 o
   2   7  10       11.63       14.37      1.03 o
   3   7  10      124.30      121.47      2.47 o
   4   7  10        2.55        3.18      0.77 o
   5   7  10       11.39        9.82      0.75 o
  -7   8  10        1.35        0.48      0.46 o
  -6   8  10       61.93       59.81      1.57 o
  -5   8  10       65.65       58.00      1.67 o
  -4   8  10       29.19       29.35      1.38 o
  -3   8  10       25.35       20.95      1.21 o
  -2   8  10      281.22      264.23      3.33 o
  -1   8  10      510.14      501.25      5.09 o
   0   8  10      663.84      676.94      6.82 o
   1   8  10      766.91      788.08     12.22 o
   2   8  10        2.85        3.49      0.79 o
   3   8  10      302.96      314.52      5.43 o
   4   8  10        5.34        5.86      1.12 o
   5   8  10       63.26       69.45      2.10 o
  -7   9  10       10.85        9.36      1.06 o
  -6   9  10       31.71       29.51      1.55 o
  -5   9  10        0.30        0.33      0.56 o
  -4   9  10      168.95      164.69      2.67 o
  -3   9  10       10.32        7.69      0.96 o
  -2   9  10       22.36       20.35      1.01 o
  -1   9  10       50.40       46.55      1.27 o
   0   9  10      206.10      194.65      3.60 o
   1   9  10       47.88       48.39      1.38 o
   2   9  10       14.22       19.26      1.32 o
   3   9  10       94.35       98.52      2.39 o
   4   9  10       49.26       60.24      1.88 o
   5   9  10       53.94       57.11      1.77 o
  -6  10  10       74.18       79.28      1.65 o
  -5  10  10      110.12      112.14      1.96 o
  -4  10  10       79.29       89.85      1.87 o
  -3  10  10        8.77        7.27      0.88 o
  -2  10  10        0.72        1.40      0.53 o
  -1  10  10      623.05      628.06      9.89 o
   0  10  10        4.59        8.55      0.64 o
   1  10  10        7.19        6.11      0.58 o
   2  10  10       19.58       20.16      0.92 o
   3  10  10      100.03      104.52      2.27 o
   4  10  10       19.78       23.58      1.24 o
  -5  11  10       46.60       51.78      1.25 o
  -4  11  10      169.72      171.09      2.45 o
  -3  11  10       22.61       30.13      1.15 o
  -2  11  10        7.64        4.62      0.78 o
  -1  11  10       40.52       38.81      1.36 o
   0  11  10       32.69       31.83      0.91 o
   1  11  10       25.68       29.27      0.94 o
   2  11  10        0.05       -0.08      0.45 o
   3  11  10        2.11        1.74      0.82 o
  -5  12  10        9.53       14.23      2.82 o
  -4  12  10        0.22        0.38      0.66 o
  -3  12  10       88.49       83.98      2.21 o
  -2  12  10        5.61        1.76      0.82 o
  -1  12  10       29.93       30.09      1.19 o
   0  12  10       62.79       53.15      2.78 o
   1  12  10       17.93       17.10      0.78 o
   2  12  10       45.86       50.33      1.26 o
  -3  13  10       78.98       91.45      2.16 o
  -2  13  10       95.10      101.39      2.32 o
  -1  13  10        0.34       -0.12      0.44 o
   0  13  10        0.68        0.00      0.60 o
   1  13  10       32.84       34.78      1.89 o
  -8   1  11       15.40       13.69      1.44 o
  -7   1  11       12.20        9.41      0.73 o
  -6   1  11       70.89       71.73      1.53 o
  -5   1  11        4.62        5.14      0.78 o
  -4   1  11       19.84       20.29      1.00 o
  -3   1  11        0.09        2.38      0.66 o
  -2   1  11      168.56      170.93      2.12 o
  -1   1  11       47.80       51.09      1.35 o
   0   1  11       37.05       44.28      2.08 o
   1   1  11        0.45        0.61      0.61 o
   2   1  11       46.73       44.23      1.33 o
   3   1  11       31.27       31.07      1.22 o
   4   1  11      198.24      188.87      3.35 o
   5   1  11        8.60       13.91      0.89 o
   6   1  11       53.70       55.39      2.20 o
  -8   2  11       38.85       41.67      1.88 o
  -7   2  11       29.84       31.92      1.02 o
  -6   2  11        9.54       13.49      0.86 o
  -5   2  11      118.59      113.77      1.89 o
  -4   2  11        1.05        3.63      0.72 o
  -3   2  11      309.10      306.56      3.30 o
  -2   2  11       77.35       86.01      1.43 o
  -1   2  11       89.39       78.38      1.44 o
   0   2  11       37.43       34.44      1.09 o
   1   2  11      237.62      242.71      3.19 o
   2   2  11       65.10       65.30      1.51 o
   3   2  11       42.01       35.19      2.71 o
   4   2  11       53.24       59.03      1.76 o
   5   2  11        1.93        0.72      0.62 o
   6   2  11        2.67        2.67      0.96 o
  -8   3  11      235.91      232.65      3.60 o
  -7   3  11       32.53       31.63      1.07 o
  -6   3  11        8.76       10.97      1.05 o
  -5   3  11        5.47        2.95      0.64 o
  -4   3  11      117.88      117.62      1.97 o
  -3   3  11       21.56       16.04      0.93 o
  -2   3  11       46.91       46.78      1.31 o
  -1   3  11      216.02      217.27      2.57 o
   0   3  11      234.73      236.39      3.12 o
   1   3  11     1240.31     1251.92     12.13 o
   2   3  11        1.28        1.37      0.70 o
   3   3  11      125.97       99.66      1.95 o
   4   3  11       12.44       15.07      1.80 o
   5   3  11       93.01      102.86      2.31 o
   6   3  11       13.93       16.33      1.83 o
  -8   4  11      295.42      278.98      3.86 o
  -7   4  11       20.68       19.94      0.97 o
  -6   4  11        1.07       10.28      3.95 o
  -5   4  11      320.29      314.70      5.14 o
  -4   4  11       18.64       16.32      1.51 o
  -3   4  11       15.26       16.90      0.98 o
  -2   4  11       11.02       14.32      0.92 o
  -1   4  11        1.81        2.50      0.58 o
   0   4  11        7.68        4.96      0.74 o
   1   4  11     1000.22     1003.37     11.70 o
   2   4  11       21.56       23.02      1.11 o
   3   4  11       31.73       28.97      1.11 o
   4   4  11        1.49        2.03      0.68 o
   5   4  11       21.03       23.63      1.19 o
   6   4  11       39.42       43.33      1.83 o
  -8   5  11       41.59       33.50      1.55 o
  -7   5  11        0.06        0.48      0.53 o
  -6   5  11        2.43        4.78      0.71 o
  -5   5  11       96.93       92.07      1.82 o
  -4   5  11        0.71        1.02      0.57 o
  -3   5  11        3.95        2.63      0.60 o
  -2   5  11       78.11       87.59      1.66 o
  -1   5  11        6.77        7.61      0.82 o
   0   5  11       81.80       82.88      1.47 o
   1   5  11      974.47      967.08     11.03 o
   2   5  11       28.13       25.62      1.46 o
   3   5  11       80.62       85.86      1.94 o
   4   5  11        0.25        0.79      0.58 o
   5   5  11       11.56       11.38      0.76 o
  -8   6  11        0.25        0.50      0.68 o
  -7   6  11        4.18        3.03      0.72 o
  -6   6  11       66.60       72.34      1.61 o
  -5   6  11       30.43       31.95      1.20 o
  -4   6  11       23.86       21.32      1.16 o
  -3   6  11      442.84      441.69      5.31 o
  -2   6  11      353.90      345.38      3.96 o
  -1   6  11        4.90        5.36      0.68 o
   0   6  11        0.33        1.50      0.59 o
   1   6  11      106.64      102.66      1.82 o
   2   6  11       50.19       43.85      1.39 o
   3   6  11       14.28       15.51      1.21 o
   4   6  11        1.46        0.95      0.53 o
   5   6  11        1.94        2.09      0.52 o
  -7   7  11        9.34        9.10      1.31 o
  -6   7  11       17.12       19.10      1.05 o
  -5   7  11      118.17      119.33      2.45 o
  -4   7  11       48.49       46.30      1.46 o
  -3   7  11        0.33        0.81      0.56 o
  -2   7  11       43.16       42.11      1.26 o
  -1   7  11       95.91       97.99      1.56 o
   0   7  11       94.84      100.69      1.79 o
   1   7  11       10.22       12.43      0.84 o
   2   7  11      113.84      107.59      2.09 o
   3   7  11       47.39       46.24      1.54 o
   4   7  11       19.44       22.78      1.12 o
   5   7  11      172.71      196.76      7.48 o
  -7   8  11       46.63       44.62      1.92 o
  -6   8  11       48.94       50.99      1.38 o
  -5   8  11       61.79       64.25      1.67 o
  -4   8  11       19.22       19.59      0.97 o
  -3   8  11       25.55       29.99      1.03 o
  -2   8  11      282.23      267.81      3.20 o
  -1   8  11      237.26      240.77      2.86 o
   0   8  11      423.21      420.06      4.90 o
   1   8  11      897.12      935.95     17.47 o
   2   8  11      215.09      216.35      4.95 o
   3   8  11       61.58       69.66      1.65 o
   4   8  11        0.27        0.77      0.43 o
  -6   9  11       10.32        8.56      1.08 o
  -5   9  11        0.86        1.71      0.72 o
  -4   9  11        4.43        4.91      0.76 o
  -3   9  11        0.01        0.69      0.64 o
  -2   9  11       84.05       74.65      1.46 o
  -1   9  11       55.00       57.96      1.34 o
   0   9  11       23.05       27.08      0.95 o
   1   9  11       63.35       66.50      1.26 o
   2   9  11       48.14       50.43      1.70 o
   3   9  11       86.18      100.05      2.23 o
   4   9  11        3.99        3.87      0.85 o
  -6  10  11      150.47      155.71      2.54 o
  -5  10  11       45.98       46.71      1.31 o
  -4  10  11       15.04       14.66      1.02 o
  -3  10  11        6.35        5.85      0.78 o
  -2  10  11       11.68       12.38      0.96 o
  -1  10  11      464.80      452.47      6.82 o
   0  10  11       31.46       29.60      0.81 o
   1  10  11       69.54       66.80      1.22 o
   2  10  11       34.16       35.29      1.29 o
   3  10  11       81.98      100.18      2.22 o
  -5  11  11        8.20        7.03      0.95 o
  -4  11  11        0.55        0.30      0.47 o
  -3  11  11       23.14       18.22      0.84 o
  -2  11  11        5.74        2.82      1.47 o
  -1  11  11      133.13      148.87      2.34 o
   0  11  11       15.53       16.46      0.78 o
   1  11  11       52.80       57.15      1.34 o
   2  11  11       19.82       24.92      1.49 o
  -4  12  11        6.20        0.42      1.06 o
  -3  12  11       27.56       28.82      1.38 o
  -2  12  11        4.70        2.22      1.00 o
  -1  12  11       29.87       41.33      1.71 o
   0  12  11       40.27       52.85      1.47 o
   1  12  11      114.77      132.30      5.16 o
  -8   0  12       66.10       62.11      2.92 o
  -7   0  12      111.02      108.37      2.83 o
  -6   0  12      287.60      272.49      4.41 o
  -5   0  12      153.52      154.91      3.32 o
  -4   0  12      352.91      369.58      5.94 o
  -3   0  12        1.19        1.24      0.85 o
  -2   0  12       61.57       62.33      1.86 o
  -1   0  12       80.25       66.43      2.13 o
   0   0  12      406.05      427.42      8.39 o
   1   0  12       23.20       25.29      1.67 o
   2   0  12        0.91        0.66      0.73 o
   3   0  12       36.73       37.08      2.23 o
   4   0  12       39.70       29.38      1.64 o
   5   0  12        6.73        3.09      1.02 o
  -8   1  12       30.64       33.10      1.64 o
  -7   1  12      148.12      135.41      1.89 o
  -6   1  12      205.13      186.66      2.54 o
  -5   1  12        3.04        5.96      1.36 o
  -4   1  12       82.71       81.02      1.73 o
  -3   1  12        8.45        9.23      0.78 o
  -2   1  12        8.20        7.94      1.06 o
  -1   1  12        7.91        6.46      0.82 o
   0   1  12       57.52       57.23      1.37 o
   1   1  12      287.71      280.53      3.81 o
   2   1  12       30.44       22.17      0.91 o
   3   1  12      597.29      645.93     11.52 o
   4   1  12       36.67       37.08      1.24 o
   5   1  12        0.47       -0.40      0.82 o
  -8   2  12       32.28       31.73      1.74 o
  -7   2  12        0.02        0.13      0.36 o
  -6   2  12      115.55      109.95      1.86 o
  -5   2  12      301.81      294.46      3.60 o
  -4   2  12       94.26       81.79      1.86 o
  -3   2  12      123.77      126.10      2.03 o
  -2   2  12      133.26      130.26      2.03 o
  -1   2  12      297.77      287.28      3.37 o
   0   2  12      581.99      583.59      7.38 o
   1   2  12      215.96      224.98      3.09 o
   2   2  12       11.20       15.44      0.84 o
   3   2  12       49.91       41.71      1.56 o
   4   2  12       47.49       50.28      1.53 o
   5   2  12       19.66       15.97      1.59 o
  -8   3  12      133.90      137.88      3.16 o
  -7   3  12        0.19        0.41      0.46 o
  -6   3  12        0.63        0.73      0.50 o
  -5   3  12       81.73       72.69      1.44 o
  -4   3  12       41.63       42.28      1.36 o
  -3   3  12      119.23      129.94      1.93 o
  -2   3  12       69.44       68.88      1.50 o
  -1   3  12      315.49      316.12      3.63 o
   0   3  12      700.53      721.97      7.58 o
   1   3  12      473.80      460.94      6.20 o
   2   3  12        5.77        4.69      0.72 o
   3   3  12      103.94      102.16      2.41 o
   4   3  12       87.39       83.53      2.02 o
   5   3  12       38.91       45.70      1.75 o
  -8   4  12       65.48       55.26      2.93 o
  -7   4  12       13.09       12.09      0.88 o
  -6   4  12       34.83       34.53      1.31 o
  -5   4  12        9.69       13.83      0.81 o
  -4   4  12        9.40       11.81      0.90 o
  -3   4  12     1266.17     1266.89     14.30 o
  -2   4  12        0.28        0.63      0.50 o
  -1   4  12      572.21      561.00      6.27 o
   0   4  12       78.40       77.50      1.70 o
   1   4  12      393.92      392.27      5.65 o
   2   4  12        7.46        8.16      1.24 o
   3   4  12       17.80       17.88      0.92 o
   4   4  12       21.52       27.21      1.09 o
   5   4  12        2.68        1.68      0.61 o
  -7   5  12       15.29       17.09      1.35 o
  -6   5  12       26.51       24.51      1.01 o
  -5   5  12       15.47       12.55      0.80 o
  -4   5  12      128.51      129.99      1.90 o
  -3   5  12      274.05      280.56      4.01 o
  -2   5  12       88.79       86.90      1.72 o
  -1   5  12       52.36       58.71      1.45 o
   0   5  12      276.82      283.43      3.70 o
   1   5  12       56.16       58.54      2.15 o
   2   5  12        0.58        2.00      0.67 o
   3   5  12      164.78      170.21      4.17 o
   4   5  12       93.50       97.87      1.95 o
   5   5  12       20.53       20.32      1.13 o
  -7   6  12        8.94        7.48      0.85 o
  -6   6  12       71.56       79.74      1.49 o
  -5   6  12      182.95      173.14      3.46 o
  -4   6  12      116.03      110.88      1.92 o
  -3   6  12      213.48      217.64      3.24 o
  -2   6  12      100.18       98.46      1.78 o
  -1   6  12      197.90      204.85      2.70 o
   0   6  12        3.07        3.11      0.72 o
   1   6  12       15.78       18.04      1.40 o
   2   6  12        8.76        8.58      1.21 o
   3   6  12        8.03        8.04      0.95 o
   4   6  12       13.02       12.46      1.29 o
  -7   7  12        0.10        0.43      0.69 o
  -6   7  12       76.74       72.47      1.59 o
  -5   7  12        0.19        0.38      0.55 o
  -4   7  12        1.02        1.21      0.49 o
  -3   7  12        1.07        1.11      0.55 o
  -2   7  12       42.31       42.98      1.20 o
  -1   7  12        4.45        3.60      0.57 o
   0   7  12      110.17      108.88      1.79 o
   1   7  12        4.39        4.88      0.99 o
   2   7  12       38.04       39.98      1.25 o
   3   7  12       13.30       13.83      0.96 o
   4   7  12        1.94        2.06      0.59 o
  -6   8  12        1.14        1.06      0.54 o
  -5   8  12        3.91        4.80      0.86 o
  -4   8  12      245.76      264.99      3.54 o
  -3   8  12        0.07        0.56      0.49 o
  -2   8  12       61.79       59.29      1.33 o
  -1   8  12       95.86       94.21      1.74 o
   0   8  12      444.79      469.84      5.24 o
   1   8  12      124.20      137.57      2.56 o
   2   8  12        0.39        0.60      0.51 o
   3   8  12        2.86        2.20      0.59 o
   4   8  12        0.18        0.24      0.57 o
  -6   9  12        5.19        4.11      0.78 o
  -5   9  12       40.25       41.67      1.25 o
  -4   9  12        5.73       11.22      1.08 o
  -3   9  12       37.39       39.30      1.15 o
  -2   9  12       22.94       17.94      0.74 o
  -1   9  12      597.84      644.47      8.67 o
   0   9  12       27.89       34.56      1.08 o
   1   9  12      391.14      415.62      9.04 o
   2   9  12       15.85       15.12      1.03 o
   3   9  12       78.38       81.68      1.97 o
  -5  10  12        4.27        4.32      0.69 o
  -4  10  12       51.31       55.17      1.49 o
  -3  10  12      103.45      103.89      1.77 o
  -2  10  12       69.81       72.18      1.58 o
  -1  10  12       98.83      115.14      2.52 o
   0  10  12       24.44       26.97      0.87 o
   1  10  12       47.36       46.12      1.23 o
   2  10  12       82.36       74.70      4.95 o
  -4  11  12        0.23        0.12      0.55 o
  -3  11  12        0.08       -0.08      0.43 o
  -2  11  12       23.57       26.68      1.03 o
  -1  11  12       13.76       15.30      0.80 o
   0  11  12       17.27       23.75      1.41 o
   1  11  12        0.11        0.68      0.61 o
  -7   1  13        0.96        1.30      0.51 o
  -6   1  13        0.31        0.21      0.47 o
  -5   1  13       45.36       44.57      1.42 o
  -4   1  13       16.73       22.06      1.21 o
  -3   1  13       31.15       33.00      1.02 o
  -2   1  13        1.31        1.48      0.61 o
  -1   1  13       24.17       27.34      1.10 o
   0   1  13        3.36        5.81      0.65 o
   1   1  13        1.26        1.09      0.51 o
   2   1  13      113.96      107.68      3.39 o
   3   1  13       16.34       21.31      1.19 o
   4   1  13        2.40        2.22      0.58 o
   5   1  13       11.73       14.90      5.36 o
  -7   2  13        0.94        0.67      0.46 o
  -6   2  13       59.84       62.65      1.30 o
  -5   2  13       29.72       22.82      0.98 o
  -4   2  13        7.38       10.42      0.86 o
  -3   2  13       47.72       52.37      1.66 o
  -2   2  13      110.14      111.71      1.72 o
  -1   2  13      238.01      249.84      3.04 o
   0   2  13       15.39       17.07      0.81 o
   1   2  13       29.37       30.58      1.41 o
   2   2  13      271.45      263.31      5.52 o
   3   2  13       55.68       64.04      1.59 o
   4   2  13        3.12        1.52      0.63 o
   5   2  13       46.07       54.80      2.16 o
  -7   3  13        3.32        2.51      0.55 o
  -6   3  13       40.03       36.64      1.29 o
  -5   3  13       74.40       76.86      1.60 o
  -4   3  13       50.70       55.45      1.38 o
  -3   3  13        0.36        0.35      0.49 o
  -2   3  13       25.18       25.09      1.02 o
  -1   3  13     1884.17     1899.24     21.93 o
   0   3  13      110.88      132.56      2.01 o
   1   3  13       15.91       22.96      1.51 o
   2   3  13        2.02        1.58      0.53 o
   3   3  13        6.39        3.68      0.59 o
   4   3  13        2.53        1.43      0.61 o
  -7   4  13        0.37        0.51      0.40 o
  -6   4  13        5.34        3.42      0.68 o
  -5   4  13       28.81       27.76      0.96 o
  -4   4  13      122.75      121.77      1.86 o
  -3   4  13        4.44        6.23      0.78 o
  -2   4  13       71.11       68.60      1.60 o
  -1   4  13       13.27       13.83      1.04 o
   0   4  13        9.68       11.55      0.93 o
   1   4  13      151.80      142.44      3.24 o
   2   4  13       14.78       14.26      0.77 o
   3   4  13        7.73        7.82      0.68 o
   4   4  13       16.78       21.30      0.86 o
  -7   5  13        0.34        0.26      0.65 o
  -6   5  13        4.53        2.29      0.50 o
  -5   5  13        3.69        2.01      0.47 o
  -4   5  13       14.71       16.72      1.00 o
  -3   5  13        0.61        0.87      0.63 o
  -2   5  13      136.19      133.91      2.30 o
  -1   5  13      149.07      149.02      2.33 o
   0   5  13        0.14        1.35      0.76 o
   1   5  13       36.02       39.60      1.81 o
   2   5  13       10.47       10.03      1.00 o
   3   5  13       13.92       16.59      0.85 o
   4   5  13       14.30       15.08      2.17 o
  -6   6  13       11.88       10.11      1.03 o
  -5   6  13        3.36        1.74      0.60 o
  -4   6  13       34.61       40.06      1.16 o
  -3   6  13        6.22        6.41      0.81 o
  -2   6  13        9.41        9.99      0.77 o
  -1   6  13       19.74       21.38      0.84 o
   0   6  13       27.48       30.48      1.41 o
   1   6  13        0.07        0.48      0.77 o
   2   6  13       19.02       23.90      1.17 o
   3   6  13       23.44       25.80      1.04 o
   4   6  13        0.15       -0.09      0.40 o
  -6   7  13        0.50        0.19      0.43 o
  -5   7  13        1.93        1.34      0.52 o
  -4   7  13       79.57       85.08      1.86 o
  -3   7  13        5.75        4.86      0.81 o
  -2   7  13      124.34      140.46      2.13 o
  -1   7  13       84.04       90.63      1.72 o
   0   7  13       35.83       35.74      1.40 o
   1   7  13      151.02      180.99      3.53 o
   2   7  13       52.47       52.16      1.33 o
   3   7  13       16.91       15.83      0.84 o
  -5   8  13       22.95       22.71      1.08 o
  -4   8  13       11.66        8.16      1.18 o
  -3   8  13       33.62       35.16      0.96 o
  -2   8  13        9.34       12.11      0.75 o
  -1   8  13      350.23      362.63      4.16 o
   0   8  13       76.74       81.18      1.79 o
   1   8  13        3.14        2.14      0.76 o
   2   8  13       16.76       20.01      1.83 o
   3   8  13      267.67      301.75      5.77 o
  -5   9  13        6.00        2.90      0.67 o
  -4   9  13       12.67       15.38      0.87 o
  -3   9  13       10.65        8.38      0.76 o
  -2   9  13       86.40       85.83      1.68 o
  -1   9  13      280.48      307.52      4.50 o
   0   9  13        3.54        3.70      0.67 o
   1   9  13        7.17        8.12      0.75 o
   2   9  13        0.45       -0.19      0.68 o
  -3  10  13       20.68       19.91      1.15 o
  -2  10  13        3.05        2.96      0.61 o
  -1  10  13       20.14       13.72      0.82 o
   0  10  13        0.98        0.26      0.75 o
   1  10  13       22.15       23.38      3.01 o
  -7   0  14       20.22       21.22      1.39 o
  -6   0  14       68.70       58.41      2.07 o
  -5   0  14        1.83        1.09      0.90 o
  -4   0  14      295.22      296.54      4.64 o
  -3   0  14       85.75       88.59      4.38 o
  -2   0  14      886.34      894.50     33.80 o
  -1   0  14        4.73        6.16      1.00 o
   0   0  14        3.88        4.64      1.31 o
   1   0  14       29.76       31.59      1.52 o
   2   0  14        7.23        8.22      0.89 o
   3   0  14        2.10        0.58      0.72 o
   4   0  14        8.61        9.13      2.43 o
  -7   1  14        1.40        0.25      0.53 o
  -6   1  14       90.77       86.35      1.68 o
  -5   1  14       38.31       36.76      1.16 o
  -4   1  14       68.79       63.53      1.40 o
  -3   1  14      125.38      128.08      1.81 o
  -2   1  14      291.84      293.51      3.49 o
  -1   1  14       57.17       47.72      1.30 o
   0   1  14        0.13        1.02      0.50 o
   1   1  14        0.42        0.92      0.50 o
   2   1  14       22.84       18.55      1.00 o
   3   1  14       29.11       27.85      0.90 o
   4   1  14        0.28        1.06      0.60 o
  -7   2  14        0.01        0.64      0.77 o
  -6   2  14        0.10        0.15      0.45 o
  -5   2  14       36.30       27.02      0.94 o
  -4   2  14        0.87        1.11      0.55 o
  -3   2  14       55.34       52.03      1.24 o
  -2   2  14      106.42      107.77      1.95 o
  -1   2  14      100.85      104.26      3.36 o
   0   2  14        4.52        4.08      0.60 o
   1   2  14      151.34      145.81      2.33 o
   2   2  14       17.19       12.76      1.01 o
   3   2  14       80.76       83.99      1.41 o
   4   2  14       90.79       90.35      2.46 o
  -6   3  14        3.39        1.14      0.54 o
  -5   3  14        6.39        4.74      0.84 o
  -4   3  14        4.02        4.07      0.69 o
  -3   3  14       91.96       88.29      1.59 o
  -2   3  14       78.07       76.54      1.58 o
  -1   3  14      636.45      649.87      8.13 o
   0   3  14        0.07        0.69      0.49 o
   1   3  14      360.18      355.24      5.08 o
   2   3  14       14.75       19.84      1.11 o
   3   3  14        1.15        1.33      0.43 o
  -6   4  14       31.26       30.18      1.00 o
  -5   4  14       30.48       23.77      0.85 o
  -4   4  14       14.43       14.59      0.90 o
  -3   4  14        2.11        4.43      0.66 o
  -2   4  14        2.40        3.46      0.82 o
  -1   4  14       10.30       11.29      0.87 o
   0   4  14      119.48      125.61      2.36 o
   1   4  14      579.89      620.64     14.87 o
   2   4  14        7.64        8.80      1.05 o
   3   4  14       41.16       36.41      0.89 o
  -6   5  14        0.05        0.06      0.44 o
  -5   5  14       32.76       28.37      0.86 o
  -4   5  14        9.63        4.98      1.06 o
  -3   5  14      122.76      118.95      2.04 o
  -2   5  14        1.65        2.25      0.58 o
  -1   5  14       12.35       17.61      0.87 o
   0   5  14        8.10        5.40      0.86 o
   1   5  14       30.61       34.90      1.67 o
   2   5  14        1.60        1.68      0.78 o
   3   5  14        0.21        0.34      0.61 o
  -5   6  14       12.85       14.90      0.94 o
  -4   6  14        1.28        2.30      0.59 o
  -3   6  14       97.81      106.37      1.92 o
  -2   6  14        8.45        6.41      0.58 o
  -1   6  14       66.19       68.54      1.44 o
   0   6  14        0.68        1.49      0.67 o
   1   6  14       19.48       20.92      1.32 o
   2   6  14        0.15       -0.03      0.45 o
  -5   7  14       29.64       33.35      1.36 o
  -4   7  14        1.69        1.33      0.53 o
  -3   7  14       54.48       58.60      1.32 o
  -2   7  14        1.25        0.86      0.45 o
  -1   7  14        1.19        0.97      0.49 o
   0   7  14        3.76        2.67      0.68 o
   1   7  14       14.33       15.29      1.10 o
   2   7  14        0.05        0.05      0.56 o
  -4   8  14        1.75        0.89      0.59 o
  -3   8  14        0.49        0.04      0.36 o
  -2   8  14        7.19       10.70      0.65 o
  -1   8  14       14.35       13.12      1.06 o
   0   8  14       22.16       26.19      0.99 o
   1   8  14        0.79        0.32      0.59 o
  -3   9  14       41.57       38.86      1.39 o
  -2   9  14      150.33      162.93      3.25 o
  -1   9  14       29.42       30.23      1.19 o
   0   9  14        0.75        0.66      0.54 o
  -6   1  15        2.99        2.27      0.66 o
  -5   1  15        1.88        1.25      0.54 o
  -4   1  15        5.18        6.21      1.28 o
  -3   1  15      137.98      148.09      2.98 o
  -2   1  15       54.35       47.42      1.21 o
  -1   1  15        2.20        1.49      0.48 o
   0   1  15       28.11       30.92      1.09 o
   1   1  15        1.21        0.95      0.44 o
   2   1  15        0.23        0.18      0.34 o
   3   1  15        4.77        1.38      0.84 o
  -6   2  15        1.43        0.82      0.49 o
  -5   2  15        0.45        0.37      0.34 o
  -4   2  15        8.72        4.48      0.61 o
  -3   2  15      319.63      328.09      3.71 o
  -2   2  15      107.00      113.27      1.99 o
  -1   2  15       66.62       71.46      1.21 o
   0   2  15      104.24      105.10      1.88 o
   1   2  15       13.13        8.97      0.88 o
   2   2  15       25.66       29.07      1.20 o
  -6   3  15        6.88        3.99      0.78 o
  -5   3  15       96.50      104.69      1.40 o
  -4   3  15        0.57        0.32      0.41 o
  -3   3  15       55.26       43.44      1.00 o
  -2   3  15        0.55        0.50      0.46 o
  -1   3  15      154.05      147.19      2.42 o
   0   3  15      181.32      184.94      3.24 o
   1   3  15       20.90       26.52      1.14 o
   2   3  15       58.57       69.53      1.52 o
  -5   4  15      141.35      141.19      2.14 o
  -4   4  15        0.29        0.12      0.35 o
  -3   4  15        0.07        0.27      0.44 o
  -2   4  15        0.58        0.40      0.46 o
  -1   4  15       93.68       92.49      1.59 o
   0   4  15        0.90        0.36      0.71 o
   1   4  15       23.03       20.74      1.33 o
   2   4  15        0.30       -0.38      0.64 o
  -5   5  15       18.02       21.03      1.09 o
  -4   5  15        2.73        2.04      0.57 o
  -3   5  15        1.42        0.53      0.48 o
  -2   5  15       50.71       53.02      1.27 o
  -1   5  15       27.36       22.80      0.85 o
   0   5  15       26.79       30.86      1.50 o
   1   5  15        8.28        6.78      0.98 o
   2   5  15        3.89        2.99      0.84 o
  -4   6  15        5.43        2.64      0.54 o
  -3   6  15        5.62        5.44      0.63 o
  -2   6  15        3.22        3.39      0.64 o
  -1   6  15        1.45        0.54      0.43 o
   0   6  15        3.47        2.20      0.76 o
   1   6  15        9.91       10.41      1.09 o
  -3   7  15        0.03        0.44      0.38 o
  -2   7  15       99.03      117.94      2.12 o
  -1   7  15        0.13        0.36      0.66 o
   0   7  15        3.58        4.10      0.74 o
  -5   0  16        7.96        4.85      1.40 o
  -4   0  16       23.48       24.05      1.96 o
  -3   0  16      152.82      154.17      3.56 o
  -2   0  16        0.12       -0.28      0.50 o
  -1   0  16       12.00        9.27      1.04 o
   0   0  16        4.43        4.71      0.77 o
   1   0  16       54.86       52.72      1.72 o
  -5   1  16       38.09       36.18      1.22 o
  -4   1  16       61.43       55.62      1.24 o
  -3   1  16      151.07      147.15      2.09 o
  -2   1  16       15.27       17.23      0.80 o
  -1   1  16        0.45        0.55      0.37 o
   0   1  16        1.39        1.62      0.45 o
   1   1  16        0.52        0.31      0.47 o
  -4   2  16        9.34        7.24      0.64 o
  -3   2  16      215.42      235.08      2.74 o
  -2   2  16        0.44        0.48      0.42 o
  -1   2  16        9.05        8.50      0.57 o
   0   2  16        1.53        0.84      0.40 o
   1   2  16        1.17        1.29      0.67 o
  -4   3  16        1.65        0.84      0.54 o
  -3   3  16       23.07       24.78      1.09 o
  -2   3  16        0.02        0.30      0.45 o
  -1   3  16        0.39        0.89      0.42 o
   0   3  16       86.75       90.35      2.11 o
   1   3  16       44.90       41.91      1.50 o
  -4   4  16        2.97        1.23      0.53 o
  -3   4  16       35.51       42.23      1.26 o
  -2   4  16        2.58        1.13      0.51 o
  -1   4  16       33.18       24.79      1.07 o
   0   4  16        1.91        2.37      0.80 o
  -3   5  16        0.59        0.57      0.51 o
  -2   5  16        8.28        7.44      0.76 o
  -1   5  16      149.96      157.36      3.48 o
 
